# Supplementary material for: Estimating the causal effect of cardiometabolic conditions on socioeconomic and healthcare outcomes: a scoping review of Mendelian randomization studies
Source: Health Econ Rev. 2026 Feb 2;16:23. doi: 10.1186/s13561-026-00724-0 (PMC12930584; doi:10.1186/s13561-026-00724-0)
Supplement: Supplementary file 2 — Additional file 2. [file 13561_2026_724_MOESM2_ESM.xlsx]

## Sheet: Abbreviations
ACE	Average causal effect
ALSPAC	Avon Longitudinal Study of Parents and Children
BMI	Body mass index
CAD	Coronary artery disease
DIAGRAM	Diabetes Genetics Replication and Meta-analysis
FLEED	Finnish Longitudinal Employer-Employee Data
GIANT	Genetic Investigation of Anthropometric Traits
GLM	Generalied linear model
(G)PCs	(Genetic) princial components
GRS	Genetic risk score
GWAS	Genome wide association studies
HES	Hospital Episode Statistics
HES	Health Episode Statistics
HRG	Healthcare Resource Group
HUNT	Nord-Trøndelag Health Studies
I2GX	Regression dilution statistic
IV	Instrumental variable
IVW	Inverse weighted method
KORA	Cooperative Health Research in the Augsburg Region
KUHR	Norwegian Control ans Distribution of Health Reimbursement Database
LATE	local average treatment effect
MR1	One-sample Mendelian randomization
MR2	Two-sample Mendelian randomization
MRC IEU	Medical Research Council Integrative Epidemiology Unit
MR-RAPS	MR robust adjusted profile score
n.a.	Not available
n.r.	Not relevant
NEM	Non effect modification assumption
NHS	National Health Service
NOME	No measurement error assumption
NOSH	No simultaneous heterogeneity assumption
NPD	National Pupil Database
NPR	Norwegian Patient Register
OLS	Ordinary least squares
PRS	Polygenic risk score
QALYs	Quality-adjusted life years
SBP	Systolic blood pressure
SD	Standard deviation
SES	Socioeconomic status
sisVIVE	Some invalid some valide instrumental variable estimation
SNPs	Single nucleotide polymorphisms
SUTVA	Stable unit treatment value assumption
T2DM	Type 2 diabetes mellitus
TDI	Townsend deprivation index
WHR	Waist-hip ratio
WHRadjBMI	Waist-hip ratio adjusted for BMI
YFS	Young Finns Study
YFS	Young Finns Study
ZEMPA	Zero modal pleiotropy assumption

## Sheet: Appendix 5_Associations_Data
Author Year	Exposure	Outcome	Outcome category	Exposure population source/study used	Outcome population source/study used	Exposure : Outcome data	Type of MR	Effect directions	Note for EDP
Böckemann 2019	BMI	Wage and salary earnings	Income	Young Finns study (YFS)	Finnish Longitudinal Employer-Employee Data (FLEED)	Individual data	MR1	negative significant
Böckemann 2019	BMI	Share of years employed	Employment status	Young Finns study (YFS)	Finnish Longitudinal Employer-Employee Data (FLEED)	Individual data	MR1	negative significant
Böckemann 2019	BMI	Receipt of social income transfer	Social income transfers	Young Finns study (YFS)	Finnish Longitudinal Employer-Employee Data (FLEED)	Individual data	MR1	positive insignificant
Edwards 2021	BMI	Income, proportion with income >0	Income	HUNT 2, HUNT 3	The Norwegian Tax Administration Database	Individual data	MR1&MR2	negative insignificant
Harrison 2020	Coronary artery disease	Average household income	Income	UK Biobank linked with HES and cancer registery	UK Biobank	Individual data	MR1&MR2	negative insignificant
Harrison 2020	Coronary artery disease	Current employment status (Non-employed vs. employed)	Employment status	UK Biobank linked with HES and cancer registery	UK Biobank	Individual data	MR1&MR2	positive insignificant
Harrison 2020	Coronary artery disease	Home ownership vs renting	Home ownership	UK Biobank linked with HES and cancer registery	UK Biobank	Individual data	MR1&MR2	negative insignificant
Harrison 2020	Coronary artery disease	Education	Education	UK Biobank linked with HES and cancer registery	UK Biobank	Individual data	MR1&MR2	positive insignificant
Harrison 2020	Coronary artery disease	Job class (skilled vs. unskilled)	Employment status	UK Biobank linked with HES and cancer registery	UK Biobank	Individual data	MR1&MR2	positive insignificant
Harrison 2020	Coronary artery disease	Townsend Deprivation Index	Deprivation	UK Biobank linked with HES and cancer registery	UK Biobank	Individual data	MR1&MR2	positive insignificant
Harrison 2020	Type 2 diabetes	Average household income	Income	UK Biobank linked with HES and cancer registery	UK Biobank	Individual data	MR1&MR2	negative insignificant	Beferroni corrected p-value by 0.05/19 outcomes = 0.00276
Harrison 2020	Type 2 diabetes	Current employment status (non-employed vs. employed)	Employment status	UK Biobank linked with HES and cancer registery	UK Biobank	Individual data	MR1&MR2	negative insignificant
Harrison 2020	Type 2 diabetes	Home ownership vs renting	Home ownership	UK Biobank linked with HES and cancer registery	UK Biobank	Individual data	MR1&MR2	negative insignificant
Harrison 2020	Type 2 diabetes	Job class (skilled vs. unskilled)	Employment status	UK Biobank linked with HES and cancer registery	UK Biobank	Individual data	MR1&MR2	positive insignificant
Harrison 2020	Type 2 diabetes	Townsend Deprivation Index	Deprivation	UK Biobank linked with HES and cancer registery	UK Biobank	Individual data	MR1&MR2	positive insignificant
Harrison 2020	Type 2 diabetes	Education	Education	UK Biobank linked with HES and cancer registery	UK Biobank	Individual data	MR1&MR2	negative insignificant
Harrison 2020	BMI	Average household income	Income	UK Biobank linked with HES and cancer registery	UK Biobank	Individual data	MR1&MR2	negative significant
Harrison 2020	BMI	Non-employment, unemployment	Employment status	UK Biobank linked with HES and cancer registery	UK Biobank	Individual data	MR1&MR2	positive significant
Harrison 2020	BMI	Home ownership vs renting	Home ownership	UK Biobank linked with HES and cancer registery	UK Biobank	Individual data	MR1&MR2	negative significant
Harrison 2020	BMI	Job class (skilled vs. unskilled)	Employment status	UK Biobank linked with HES and cancer registery	UK Biobank	Individual data	MR1&MR2	negative significant
Harrison 2020	BMI	Townsend Deprivation Index	Deprivation	UK Biobank linked with HES and cancer registery	UK Biobank	Individual data	MR1&MR2	positive significant
Harrison 2020	BMI	Education	Education	UK Biobank linked with HES and cancer registery	UK Biobank	Individual data	MR1&MR2	negative significant
Harrison 2020	Cholesterol	Average household income	Income	UK Biobank linked with HES and cancer registery	UK Biobank	Individual data	MR1&MR2	positive insignificant
Harrison 2020	Cholesterol	Current employment status (non-employed vs. employed)	Employment status	UK Biobank linked with HES and cancer registery	UK Biobank	Individual data	MR1&MR2	positive insignificant
Harrison 2020	Cholesterol	Home ownership vs renting	Home ownership	UK Biobank linked with HES and cancer registery	UK Biobank	Individual data	MR1&MR2	positive insignificant
Harrison 2020	Cholesterol	Job class (skilled vs. unskilled)	Employment status	UK Biobank linked with HES and cancer registery	UK Biobank	Individual data	MR1&MR2	positive insignificant
Harrison 2020	Cholesterol	Townsend Deprivation Index	Deprivation	UK Biobank linked with HES and cancer registery	UK Biobank	Individual data	MR1&MR2	positive insignificant
Harrison 2020	Cholesterol	Education	Education	UK Biobank linked with HES and cancer registery	UK Biobank	Individual data	MR1&MR2	negative insignificant
Harrison 2020	Systolic blood pressure	Average household income	Income	UK Biobank linked with HES and cancer registery	UK Biobank	Individual data	MR1&MR2	negative insignificant
Harrison 2020	Systolic blood pressure	Current employment status (non-employed vs. employed)	Employment status	UK Biobank linked with HES and cancer registery	UK Biobank	Individual data	MR1&MR2	positive insignificant
Harrison 2020	Systolic blood pressure	Home ownership vs renting	Home ownership	UK Biobank linked with HES and cancer registery	UK Biobank	Individual data	MR1&MR2	negative insignificant
Harrison 2020	Systolic blood pressure	Job class (skilled vs. unskilled)	Employment status	UK Biobank linked with HES and cancer registery	UK Biobank	Individual data	MR1&MR2	negative insignificant
Harrison 2020	Systolic blood pressure	Townsend Deprivation Index	Deprivation	UK Biobank linked with HES and cancer registery	UK Biobank	Individual data	MR1&MR2	positive insignificant
Harrison 2020	Systolic blood pressure	Education	Education	UK Biobank linked with HES and cancer registery	UK Biobank	Individual data	MR1&MR2	positive insignificant
Campbell 2021	BMI	Not in paid employment (vs employed)	Employment status	GIANT consortium	UK Biobank	Summary data	MR2	positive insignificant
Campbell 2021	BMI	Sick/disabled (vs employed)	Employment status	GIANT consortium	UK Biobank	Summary data	MR2	positive significant
Campbell 2021	BMI	Caring for home/family (vs employed)	Employment status	GIANT consortium	UK Biobank	Summary data	MR2	negative significant
Campbell 2021	BMI	Retired (vs employed)	Employment status	GIANT consortium	UK Biobank	Summary data	MR2	positive insignificant
Campbell 2021	BMI	Unemployed (vs employed)	Employment status	GIANT consortium	UK Biobank	Summary data	MR2	positive insignificant
Campbell 2021	BMI	Townsend deprivation index	Deprivation	GIANT consortium	UK Biobank	Summary data	MR2	negative significant
Campbell 2021	BMI	Weekly working hours	Employment status	GIANT consortium	UK Biobank	Summary data	MR2	negative insignificant
Campbell 2021	BMI	Highst educational attainment	Education	GIANT consortium	UK Biobank	Summary data	MR2	positive insignificant
Campbell 2021	BMI	Annual household income	Income	GIANT consortium	UK Biobank	Summary data	MR2	negative significant
Edwards 2022	BMI	GP costs	Healthcare costs	HUNT 2, HUNT 3	Norwegian Patient Register (NPR), Norwegian Control ans Distribution of Health Reimbursement Database (KUHR)	Individual data	MR1&MR2	positive significant using GRS	using FTO&MC4R as single instrument results in insignificant estimates(positive GP, negative SP and total costs)
Edwards 2022	BMI	Specialist costs	Healthcare costs	HUNT 2, HUNT 3	Norwegian Patient Register (NPR), Norwegian Control ans Distribution of Health Reimbursement Database (KUHR)	Individual data	MR1&MR2	positive insignificant
Edwards 2022	BMI	Total costs	Healthcare costs	HUNT 2, HUNT 3	Norwegian Patient Register (NPR), Norwegian Control ans Distribution of Health Reimbursement Database (KUHR)	Individual data	MR1&MR2	positive insignificant
Howe 2020	BMI	Townsend deprivation index (TDI)	Deprivation	UK Biobank	UK Biobank	Individual data	MR1	positive significant
Howe 2020	BMI	Annual household income	Income	UK Biobank	UK Biobank	Individual data	MR1	negative significant
Howe 2020	BMI	Employment status (employed vs. Unemployed)	Employment status	UK Biobank	UK Biobank	Individual data	MR1	negative insignificant
Howe 2020	BMI	Degree-level education	Education	UK Biobank	UK Biobank	Individual data	MR1	negative significant
Howe 2020	BMI	Years of education	Education	UK Biobank	UK Biobank	Individual data	MR1	negative significant
Howe 2020	BMI	Degree status	Education	UK Biobank	UK Biobank	Individual data	MR1	negative significant
Howe 2020	BMI	Job class (skilled vs. unskilled)	Employment status	UK Biobank	UK Biobank	Individual data	MR1	negative significant
Hazewinkel 2022	BMI	Hospital admission counts	Resource utilization	UK Biobank	UK Biobank and linked Hospital Episode Statistics (HES) data	Individual data	MR1&MR2	positive significant
Hazewinkel 2022	Waist-hip ratio	Hospital admission counts	Resource utilization	UK Biobank	UK Biobank and linked Hospital Episode Statistics (HES) data	Individual data	MR1&MR2	positive insignificant
Hazewinkel 2022	WHRadjBMI	Hospital admission counts	Resource utilization	UK Biobank	UK Biobank and linked Hospital Episode Statistics (HES) data	Individual data	MR1&MR2	positive significant
Pedron 2021	BMI	Average household income	Income	GIANT consortium	UK Biobank (summary)	Summary data	MR2	negative significant	significant using IVW; insignificant using MR Egger
Pedron 2021	BMI	Regionall deprivation	Deprivation	GIANT consortium	UK Biobank (summary)	Summary data	MR2	positive significant
Pedron 2021	Type 2 diabetes	Average household income	Income	DIAGRAM	UK Biobank (summary)	Summary data	MR2	negative insignificant
Pedron 2021	Type 2 diabetes	Regional deprivation	Deprivation	DIAGRAM	UK Biobank (summary)	Summary data	MR2	positive insignificant
Pedron 2021	BMI+ Type 2 diabetes	Average household income	Income	GIANT consortium + DIAGRAM	UK Biobank (summary)	Summary data	MR2	negative insignificant
Pedron 2021	BMI+ Type 2 diabetes	Regional deprivation	Deprivation	GIANT consortium + DIAGRAM	UK Biobank (summary)	Summary data	MR2	positive insignificant
Tyrrell 2016	BMI	Age at completion of full time education	Education	UK Biobank	UK Biobank	Individual data	MR1	negative insignificant
Tyrrell 2016	BMI	Degree-level education	Education	UK Biobank	UK Biobank	Individual data	MR1	negative insignificant
Tyrrell 2016	BMI	Annual household income	Income	UK Biobank	UK Biobank	Individual data	MR1	negative significant
Tyrrell 2016	BMI	Townsend deprivation index	Deprivation	UK Biobank	UK Biobank	Individual data	MR1	positive significant
Tyrrell 2016	BMI	Job class (skilled vs. unskilled)	Employment status	UK Biobank	UK Biobank	Individual data	MR1	negative insignificant
Dixon 2022	Coronary artery disease	Inpatient hospital costs	Healthcare costs	UK Biobank	UK Biobank and linked Hospital Episode Statistics (HES) data	Individual data	MR1&MR2	positive significant
Dixon 2022	Type 2 diabetes	Inpatient hospital costs	Healthcare costs	UK Biobank	UK Biobank and linked Hospital Episode Statistics (HES) data	Individual data	MR1&MR2	positive insignificant
Kurz 2020	BMI	Annual healthcare costs	Healthcare costs	KORA study	KORA study	Individual data	MR1&MR2	positive significant	based on meta analysis of all MR estimators, single estimator did not reveal significant results
Dick 2021	BMI	Annual inpatient costs	Healthcare costs	UK Biobank	UK Biobank and linked Hospital Episode Statistics (HES) data	Individual data	MR1	positive significant
Dixon 2020	BMI	Annual inpatient costs	Healthcare costs	GIANT consortium	UK Biobank and linked Hospital Episode Statistics (HES) data	Summary data	MR2	positive significant
Hughes_2021	Childhood BMI	Educational attainment (exam scores)	Education	Avon Longitudinal Study of Parents and Children (ALSPAC)	Avon Longitudinal Study of Parents and Children (ALSPAC)	Individual data	MR1&MR2	negative significant
Hughes_2021	Childhood BMI	School absence	Education	Avon Longitudinal Study of Parents and Children (ALSPAC)	Avon Longitudinal Study of Parents and Children (ALSPAC)	Individual data	MR1&MR2	positive significant
Harrison _2021	BMI	QALYs	Quality of life	UK Biobank	UK Biobank and linked Hospital Episode Statistics (HES) data	Individual data	MR1&MR2	negative significant
Harrison _2021	BMI	Primary care healthcare costs	Healthcare costs	UK Biobank	UK Biobank and linked Hospital Episode Statistics (HES) data	Individual data	MR1&MR2	positive significant
Harrison _2021	BMI	Secondary care healthcare costs	Healthcare costs	UK Biobank	UK Biobank and linked Hospital Episode Statistics (HES) data	Individual data	MR1&MR2	positive significant
Harrison _2021	BMI	Total healthcare costs	Healthcare costs	UK Biobank	UK Biobank and linked Hospital Episode Statistics (HES) data	Individual data	MR1&MR2	positive significant
von Hinke_2012	Childhood fat mass	Academic ahievement (exam scores)	Education	Avon Longitudinal Study of Parents and Children (ALSPAC)	Avon Longitudinal Study of Parents and Children (ALSPAC)	Individual data	MR1	negative insignificant	some negative some positive depending on covariates used

## Sheet: Appendix_6_Full_Extraction
	Exposure								Outcome								Method					MR assumptions															Additional analyses		Discussion								Results
																						Assumption 1 (relevance assumption)	Assumption 2 (independence assumption)	Assumption 3 (exclusion restriction)	Power of instruments			Source of confounding			Pleiotropy and linkage disequilibrium			Further assumption ests and additional analyses	MR2 assumptions				Assumption 4 (Homogeneity, monotonicity, NEM, NOSH)		SUTVA assumption		Causal interpretation and generalizability		Policy relevance	Further discussion points and limitations	General result	Robustness	Comparison with conventional non-IV estimates
Study ID (First Author_Year)	Exposure	Definition	Exposure data	Number of Instruments for main exposure	Exposure sample size (cases/controls)	Exposure population source/study used	Exposure population ancestry	Exposure population age	Outcome	Definition	Outcome data	Total number of observations in outcome (cases/controls)	Outcome population source/study used	Outcome population ancestry	Outcome population age	Outcome measurement time	MR design	Single SNP, multiple SNPs or genetic risk score (GRS)	Univariate or multivariable analysis	Estimation method for main analysis	Sensitivity analyses and stratifed analyses	Did they explicitly state this assumption?	Did they explicitly state this assumption?	Did they explicitly state this assumption?	Did they discuss this issue?	Were tests in connection with this issue carried out?	How were potential challenges tackled?	Did they discuss this issue?	Were tests in connection with this issue carried out?	How were potential challenges tackled?	Discussed?	Were tests in connection with this assumption carried out?	How were potential challenges tackled?	Were additional tests and analyses related to assumptions carried out?	Two separate samples of the SNP-exposure and SNP-ourcome association?	How did they discuss and ensure the comparability of the populations?	Computation of observational estimates	Comparison of observational estimate and causal estimates	Did they discuss homogeneity or any other assumption?	How?	Did they discuss this assumption?	How?	How did they discuss external validity and generalizability of their estimates?	How did they discuss the causal interpretation of their estimates?			Did they find a significant effect/association of exposure and outcome in the main analysis? (according to abstract/discussion/general statement from authors)	Was the estimated effect robust across sensitivity analyses?	Was the IV effect lower or higher than the OLS estimate?
Explanations		How was exposure measured and defined (objectively or self-reported, index, score, etc)?	Were individual or summary data used?	Number of SNPs included	MR1: sample size of the population MR2: sample size of the original GWAS Ranges mean that the number of people depends on the outcome analyzed	Name of study or consortia that was used in the study (MR1) or original GWAS (MR2)	Ancestry of population used in the study (MR1) or in the original GWAS (MR2)	Age range/mean(SD) of the population used for the original study (MR1) or the original GWAS (MR2)		How was outcome measured and defined (objectively or self-reported, index, score, etc)	Were individual or summary data used?	In the original study (MR1) or original GWAS (MR2) Ranges mean that the number of people depends on the exposure utilized	Name of study or consortia that was used in the study (MR1) or original GWAS (MR2)	Ancestry of population used in the study (MR1) or in the original GWAS (MR2)	Age range/mean(SD) of the population used for the original study (MR1) or the original GWAS (MR2)	The years in which the outcomes were measured in the original study (MR1) or the original GWAS (MR2)	Whether the design is a one-sample or two-sample MR	Whether they used multiple SNPs or whether they computed a GRS (single instruments / GRS)	Whether the study investigated only one exposure on the outcome (univariate) or whether multiple exposure were jointly estimated (multivariable)	Estimation method used in the main analysis.	For example, alternative models, outlier removal, different sets of covariates, different measures etc.	Did they use the literature and other sources to discuss this assumption and the validity/interpretation of the results of their tests? (e.g. significance of the SNPs in large GWAS)	Summary of the main points used to discuss the validity of this assumption in their model	Summary of the main points used to discuss the validity of this assumption in their model	Did they refer to literature and other sources to discuss this assumption and the validity/interpretation of the results of their tests?	How did they test this assumption?	How did they tacke potential problems in this assumption?	Did they refer to literature and other sources to discuss this assumption and the validity/interpretation of the results of their tests?	How did they test this assumption?	How did they tacke potential problems in this assumption?	Did they refer to literature and other sources to discuss this assumption and the validity/interpretation of the results of their tests?	How did they test this assumption?	How did they tacke potential problems in this assumption?	For example: MR2-specific tests (e.g., ZEMPA, NOME etc.), power calculation, and tests that are not primarily for MR assumptions but relevant for result interpretation.	In an MR2: did they chose the exposure and outcome summary statistics so that the original populations do not overlap?	In an MR2: did they assume/discuss comparability of the two populatoins?	Whether they computed the association between exposure and outcome using simpler regression/estimation models (i.e., no IV)	Whether they tested if the IV model is needed because of endogeneity in the observational model (e.g., Durbin-Wu-Hasuman test or qualitative comparison of MR and conventional regression model)	Did the test/discuss these assumptions?	Summary of the main points used to discuss homogeneity/monotonicity assumption	Did the test/discuss these assumptions?	Summary of the main points used to discuss SUTVA assumption	Summary of given interpretation of the produced estimate	Summary of the main discussion points	Summary of the main discussion points relating to policy relevance of the results.	Summary of the main discussion points and limitations.
Böckermann_2019	BMI	Weight and height to the nearest 0.1 kg (medical professionals) in 2001	Individual data	32	2038 - 2062	Young Finns study (FYS)	Finnish ancestry	35 - 50 years in 2012	Wage and salary earnings	Logarithm of individual average annual income in a 12 years period Share of years employed during 12 years classified by individual's employment status in the last week of the year from the FLEED dataset Whether a social income transfer was receipt at least once within 12 years. Social income transfers include: unemployment benefits, housing benefits and diasability payments	Individual data	2038 - 1886	Finnish Longitudinal Employer-Employee Data (FLEED) linked with Longitudinal Population Census	Finnish ancestry	35 - 50 years in 2012	2001-2012	One-sample MR	Unweighted GRS based on 32 SNPs Weighted GRS based on 97 SNPs	Univariate	Two-stage least square estimation	Sex-specific analyses YFS wave-specific analyses Additional analyses using GRS specifically for blood pressure, total cholesterol, and triglycerides Sensitivity analysis controlling for cognitive performance Using alternative measure for fatness	No explicit statement of assumption 1 Use of two GRS (one with 32 and one with 97 SNPs "that that have robustly and significantly been found to influence obesity in genome‐wide association studies involving very large samples") Stated that "40–70% of interindividual variability in BMI is due to genetic factors, so the genetic risk factor score has the potential to be a powerful instrument." Liter…	No explicit statement of assumption 2 Only mentioned population stratification as an example of independence assumption: "an additional assumption is that the allele distribution does not vary systematically in different population subgroups" as a violation of the independence assumption without assumption description	No explicit statement of assumption 3 Only mentioned pleiotropy as an example of exclusion restriction: "A threat to the validity of genetic instruments is pleiotropy—genes having more than one function [ ...] those genes are invalid instruments because the exclusion restriction is violated."	Argued the advantage of using GRS as an instrument: "they [GRS] are more powerful (explain more variation in weight) than any of the SNPs individually."	First-stage F-statistic Proportion of variance explained by SNPs (original study) Correlation between above-average GRS and BMI to test relevance of the instrument	Used GRS based on SNPs with high impuation quality Included only SNPs that achieved GWAS significance	Discussed that a systematically difference of allele distribution among population subgroups could violate the independence assumption (population stratification) Mentioned assortative mating as a source of confounding Only indirectly mentioned that using GRS as instruments takes advantage of the natural experiment Mendelian randomization, which refers to the draw of genotypes at conception	Assessed the covariate balance across the instrument distribution by regressing each covariate on the instruments (SNPs) and tested whether the coefficients on the SNPs are jointly equal to zero	Restricted to ethnically homogenous sample population The narrower 32 SNPs were preferred than the 97 SNPs GRS based on the joint p-value of covariates balance test Controlled for parental education to account for assortative mating within educational groups Controlled for birth month, birth year, gender, parental education level	Defined pleiotropy as "genes having more than one function"	Performed Sargan's overidentification test Checked genetics literature to find whether the proposed BMI-associated genes are also significantly associated with other determinants of labor market outcomes Divided sample into above- and below-average value of instrument to test for differences in obervable characteristics that might be correlated with the second-stage outcome Used scatter plots of …	Used GRS to reduce risk of bias due to pleiotropy of any SNP Relied on the 32 SNPs GRS with less evidence for pleiotropy instead of the 97 SNPs GRS	No	n.r.	n.r.	OLS Linear probability model for social income transfers Compare reduced-form estimates with main MR results to indicate presence of endogeneity	No	Not discussed	n.r.	Partly	Stated that LATE is estimated and change in weight due to other sources might have a different effect on labor market outcomes The SNPs are restricted to certain mechanisms, other mechanisms (e.g., resting metabolic rate) might have a different effect	Restricted to Finnish sample but mentioned that Finnland shares many labor market characteristics with other Western European countries	LATE is estimated, change in weight due to other sources might have a different effect on labor market outcomes The SNPs used are restricted to certain mechanisms, other mechanisms (e.g., resting metabolic rate) might have a different effect; however, the functions and mechanisms of SNPs are not known with certainty	Mentioned that "increase in receiving social income transfers pose negative externality of obestiy and represents an economic rationale for action against obesity."	Mentioned that the small sample size could lead to lower statistical power in subgroup analyses and that not investigating the underlying mechanisms of the BMI-outcomes associations and untestable MR assumptions as limitations.	Partly when using the 32 SNPs score Elevated BMI has a significant negative impact on wages, employment and increase the probability of receiving social income transfers No significant effect when using the 97 SNP score	Partly Controlling for other genetic markers reveals similar patterns regarding the sign and significance Controlling for cognitive performace reduces the effect estimates and shows insignificant results Reduced-form estimates are consistent with the main analysis	OLS estimates incidcate lower and insignificant effect of BMI on average labor market outcomes
				97	1886 - 1909				Share of years employed	Share of years employed during 12 years classified by individual's employment status in the last week of the year from the FLEED dataset		1909 - 2062
									Receipt of social income transfer	Whether a social income transfer was receipt at least once within 12 years. Social income transfers include: unemployment benefits, housing benefits and diasability payments		1886 - 2038
Edwards_2021	BMI	Weight in kilograms divided by the square of the height in meters	Individual data	97 SNPs used to create GRS 2 SNPs for single instrument analyses	50910 (13176 from HUNT 2, 37734 from HUNT 3)	Nord‐Trøndelag Health Studies (HUNT) 2 HUNT 3	n.a.	18 - 67 years Males: 46.26 (12.93) Females: 45.63 (13.03)	Income	Pensionable income as the sum of personal income from wages and self-employment. Adjusted to 2016 prive levels with the Concumer price Index	Individual data	50910 (13176 from HUNT 2, 37734 from HUNT 3)	The Norwegian Tax Administration Database	n.a.	18 - 67 years Males: 46.26 (12.93) Females: 45.63 (13.03)	HUNT 2: 1997 HUNT 3: 2008	One-sample MR & Two-sample MR	Weighted and unweighted GRS Single instrument containing two genetic variants (not aimed to reduce weak instrument bias)	Univariate	Two-stage least square estimation	Two-sample MR analysis Analyses after outlier removal Stratified analyses by sex	No explicit statement of assumption 1 Extensive applied discussion: "this assumption is likely to hold as 40 - 70% of inter-individual variablility in BMI is attribuatable to genetic factors."	Explicit statement of assumption 2 "Genes are randomly allocated at conception and therefore less confounded."	Explicit statement on assumption 3 "The exclusion restriction requirement, that the genetic variants should only affect income via BMI, cannot be tested."	Stated that the instruments explain a relatively small proportion of variance in BMI Assumption 1 is likely to hold as 40 - 70% of inter-individual variablility in BMI is attribuatable to genetic factors	First-stage F-statistic p-values	Use of a weighted and an unweighted GRS based on 97 SNPs Use of SNPs achieved GWAS significance	Defined the independence assumption as "the association between the genetic instrument and BMI is independent of measured and unmeasured confounders" and acknowledged that "Although genes are randomly allocated at conception, and therefore assumed to be independent of confounders, there are still some issues." Discussed potential violation of assumptions due to assortative mating, dynastic effect…	Comparison of main results and sensitivity analyses (i.e., within-family analyses)	Conducted within-family analyses Adjusted for potential confounders including study period and birth year	Mentioned that the exclusion restriction is likely to be violated due to pleiotropy and most genes are pleiotropic (i.e., affect more than one phenotypic trait) Linkage disequilibrium was discussed as violation of assumption 2	Intercept of the MR-Egger estimation used as a test for horizontal pleiotropy Regression dilution statistic (I2GX) to identify bias due to measurement error Cochran´s Q statistic to test whether the hererogeneity among the effect estimates for each of the genetic variants is not greater than the heterogeneity one would expect from random variation Comparison of two-sample MR estimates with sensit…	Conducted two-sample MR analyses using IVW, MR-Egger estimation, MR-Egger estimation with SIMEX correction and a simulation extrapolation to adjust for InSIDE bias, weighted median, and weighted modal method Interpreted MR-Egger estimate as a pleiotropy-adjusted effect Removed outlying SNPs identified via funnel and forest plots	Tested for InSIDE assumption of MR-Egger and ZEMPA assumption of median and modal-based estimates Assessment of non-linearity between BMI and income	Yes	Not discussed	OLS for income Linear probability model for probability of income > 0	Qualitative comparison	Not discussed	n.r.	Partly	Mentioned differences in the effect of BMI on health due to genetic predisposition or due to environmental factors as limitation	The estimation of income is subject to selection bias through selection into employment, making the MR estimates "less valid in a population with different levels of unemployment".	The health consequences of having a higher BMI due to genetics may differ from those due to environmental factors Different effects of BMI on income in females and males	Not discussed	Non-linear effects might not be detectable due to the small proportion of variation in BMI explained by the SNPs Extensively discussed reasons for gender differences in weight impact on incomes	Partly BMI has no significant effect of the likelihood of having a positive income Among women with positive income, BMI has a significant effect on log income	Yes Results from two-sample MR, outliers removal and within family-weighted GRS are consistent with main MR results	OLS estimates are lower but more significant than MR estimates
									Proportion of income > 0	Proportion of income > 0
Harrison_2020	Coronary artery disease	Self reported or ICD 10 codes: I20 - I125 ICD 9 codes: 410 - 414 in corresponding HES	Individual data	15	84224 (22233/64762)	UK Biobank linked with HES and cancer registry	Unrelated white British ancestry	56.9 (8.0)	Household income	Average total household income before tax	Individual data	290457	UK Biobank	White British ancestry	56.9 (8.0)	Baseline assessment 2006 - 2010	One-sample MR & Two-sample MR	Weighted GRS	Univariate	Additive structural mean models via two-stage least square estimation	Two-sample MR based on IVW, MR-Egger, median and mode-based estimation Split-sample and split-sample sensitivity MR analyses Stratification by sex and deprivation at birth Checked whether the results for: i). household income may be affected by household size; ii). employment outcome may differ when restricting to working age participants; iii). household income may differ when restricing to not …	No explicit statement of assumption 1 Mentioned that Mendelian randomization uses genetic variants that are robustly associated with an exposure of interest	No explicit statement of asumption 2 Stated that "Genetic variants are randomly allocated at conception, conditional on parental genotypes, and therefore MR estimates suffer less from confounding and reverse causality".	Explicit statement of assumption 3 Explicitly stated that "the genetic variant affects the outcome only through the exposure" as definition of exclusion restriction The authors argued that since the outcomes were social and socioeconomic, not biological, the exclusion restriction assumption would be strong for any genetic variant	No discussion, but several tests and solutions adopted. Stated that they tested for "weak instrument bias [...] to assess whether the PRSs were sufficiently predictive of the exposures."	First-stage F-statistic Kleibergen-Paap Wald rk F statistics Regressed each health condition or risk factor against its GRS using linear or logistic regression (as appropriate) with no covariables to estimate the R2 (or pseudo-R2) value	Selected only genome-wide significant SNPs based on reported p-value and R2, and created PRS based on those SNPs Performed split-sample GWAS and MR analysis using UK Biobank data to improve the predictive ability of the PRS	Theoretically discussed that "Since genetic variants are randomly allocated at conception, conditional on parental genotypes, results from Mendelian randomization studies are much less likely to suffer from confounding and reverse causality than traditional observational studies." Mentioned assortative mating and dynastic effects as potential source of bias in Mendelian randomization effect estim…	Compared the main results with split-sample analysis to detect potential bias from different populations	Adjusted for age, sex, recruitment centre and 40 PCs Selected homogenous population with White British ancestry Removed related pairs or individuals Conducted a split-sample analysis to ensure the homogeneity of the GWASs and the study population	SNPs "do not affect the outcome except through the exposure (i.e., pleiotropy)."	Measured Cochran's Q from IVW as indicator of pleiotropy or other sources of heterogeneity, or generally "problems with modelling assumptions" Estimation of the correlation between each of the PRSs in both the main analyses and within each split in the split-sample analyses to determine whether any of the PRSs share genetic information. Presented forest plots of each SNP and results from sensitiv…	Conducted sensitivity analyses including IVW, MR-Egger, weighted median, weighted mode, and simple mode analyses Used SNPs that are not in linkage disequilibrium	Used SNPs from GWASs that were excluded from UK Biobank to avoid biases caused by sample overlap Used some conditions that happen later in life (e.g. breast cancer, coronary heart diease, etc) as negative controls for their effect on education Computed Bonferroni-corrected p-values to adjust for multiple testing	Yes	Not discussed	Multivariable-adjusted associations between the exposures and outcomes using linear regression Linear probability models	Conducted endogeneity tests (without explicitly mentioning the methods) to compare with linear models	Not discussed	n.r.	Partly	Interventions to reduce the exposure or risk at different time points in a person’s life may have different effects; however, effects at specific points in life cannot be explored	UK Biobank is not representative for the general population as participants are wealthier and healthier, which may bias the estimates towards the null	GRS represents lifetime exposure to higher BMI and interventions implemented at different time points may have different impacts For health conditions, null results should be interpreted as a lack of evidence for a causal effect due to wide confidence intervals and less precison, not evidence of a lack of a causal effect	Not discussed	Within-family Mendelian randomization using large datasets for multiple family members will be a high priority to address family-level confounding No bidirectional MR due to non-biological outcomes and reverse causation cannot be ruled out	Partly Null effect estimates of type 2 diabetes and coronary heart disese, patterns of direction across all socioeconomic outcomes are inconsistent Significant negative effect of BMI on household income, home ownership and university education Higher BMI increased the probability of being non-employed and having a higher TDI No evidence of impact of cholesterol and systolic blood pressure on any …	Partly For type 2 diabetes, coronary heart disease, systolic blood pressure and cholesterol, results from split-sample analyses are consistent with main MR analyses, indicating no effect on socioeconomic outcomes For BMI, split-sample analysis show more negative impact on socioeconomic outcomes	Multivariable adjusted regression estimates for type 2 diabetes tend to be larger. Those for coronary heart disease are also higher and significant across most of the socioeconomic outcomes OLS estimates for BMI and systolic blood pressure are consistent with main analyses OLS estimates for cholesterol show positive associations with all socioeconomic outcomes
	Type 2 diabetes	Self reported or ICD 10 codes: E 11 ICD 9: 250 in corresponding HES		13	69033 (12171/56862)				Townsend Deprivation Index			336600
	BMI	Measured weight in kilograms divided by measured height in metres squared		69	322135				Current employment status	Three categories as separate outcomes: Employed, Non-employed, Retired		334514 (25448/309066 )
	Cholesterol	Measured by UK Biobank at baseline		2	7824				Education	Degree status: having a college or university degree. Made binary: University vs. not. We did not consider professional qualifications to be equivalent to degree-level education.		276784 (106750/170034 )
	Systolic blood pressure	Measured twice using an automated device or two manual readings if needed		44	201529				Home ownership vs renting	Owner-occupied accommodation versus renting		332904 (304492/28412 )
									Job class	Dichtonomized into skilled and unskilled		219290 (181138/38152)
Campbell_2021	BMI	n.a.	Summary data	77	n.a.	GIANT consortium	Unrelated white British ethnic group	n.a.	Not in paid employment (vs employed)	Self-reported	Summary data based on individual level data	228217	UK Biobank with restriction to working age population	White British ancestry	52.87 (6.64)	2006-2010	Two-sample MR	Unweighted GRS	Univariate	Random-effects or fixed effects IVW or MR-Egger estimation based on the Rücker model selection framework	Stratification by sex and age band to detect gender differences and moderating effect of age Single SNP MR analysis and leave-one-out MR analysis to assess outlier effects	No explicit statement of assumption 1 Explained that MR is a type of IV study, where genetic variants are correlated with the exposure of interest (here BMI) and that genetic variants were robustly associated with the BMI in their analysis	No explicit statement of assumption 2 Explained that MR studies are less susceptible to confounding than traditional observational study designs since MR studies can be thought of as akin to randomised trial where the exposure of interest is allocated at conception Potential violation due to population stratification and dynastic effect bias	Explicit statement of assumption 3 "Genetic variants should only affect the outcome (employment status) through the exposure (BMI)." If genetic variants have multiple functions then this assumption might be violated The authors argue that previous studies did not find associations between the SNPs associated with BMI and characteristics unrelated to BMI that might directly affect employment outco…	Mentioned weak instrument bias is unlikely to occur due to the large F-statistic	Regressed BMI on an unweighted PRS (adjusted for age, sex, study center, 40 PCs) to examine the variance in BMI explained by the instrument Reported first-stage F-statistic of GRS Compared the predicted BMI per unit PRS increase with that from Locke et al. (2015) Referred to the original GWAS study (Locke et al. (2015)) to demostrate that the F-statistic for each SNP exceeded the threshold of 10,…	Excluded SNPs that did not reach GWAS significance Computation and use of PRS (consistsing of 77 independent SNPs)	Explained that MR studies are less susceptible to confounding than traditional observational study designs, since MR studies can be thought of as akin to randomised trial where the exposure of interest is allocated at conception Potential confounding due to population stratification and potential dynastic effect bias	Used F test to compare stratified analyses by age band and main analyses to estimate the modification role of age	Selection of individuals with the same ancestry in the outcome sample (but not in the exposure sample) Exclusion of individuals who were overly genetically related Exclusion of SNPs based on Hardy-Weinberg Equilibrium, Information Content and Minor Allele Frequency Criteria Adjusted for age, sex, study assessment centre and 40 PCs	Explained that genetic variants have multiple functions and can violate the exclusion restriction assumption Theoretically argued that previous studies did not find associations between SNPs and characteristics unrelated to BMI that might directly affect employment outcomes	Tested for heterogeneity using Cochran´s Q assuming balanced pleiotropy and Rücker´s Q assuming unbalanced pleiotropy Conducted unbalanced pleiotropy tests using MR-Egger intercept Single SNP MR analyses and leave one out analyses Compared results from different estimation methods via forest plots Tested effect size heterogeneity across SNPs Visualized the association between SNP-exposure and SNP…	Sensitvity analyses excluding outlier SNPs Conducted and compared results from single SNPs analyses and leave-one-out analyses Used linkage diequilibrium clumping of the SNP set to identify mutually independent SNPs	Computed I2GX to examine the NOME assumption for the IVW and MR-Egger method. Mentioned presence of non-linearity between BMI and employment status but did not investigate this due to lack of power and representativeness of the study sample.	Yes	Not discussed	Regression models of the association between BMI and the investigated outcomes	Qualitative comparison	Not discussed	n.r.	Partly	Authors state that: "[MR] estimates the causal effects of a lifelong tendency to an exposure, rather than the short-term effects at a specific point in time."	The findings might not generalize well to the broader population due to a lack of representativienss of UK Biobank. However, when the risk factor retains much of its variation (as is the case for BMI) the UK Biobank risk factor-trait associations have been found to be generalized to the UK population Restriction to individuals with white British ancestry and subjects below retirement age and abve…	The authors report that their results estimate the causal effects of a lifelong tendency to an exposure, rather than the short-term effects at a specific point in time	Suggested that policy responses to growing epidemic of obesity have been inadequante. "The results provide evidence that efforts to tackle high BMI will also help maintain a healthy workforce that is capable of contributing financially to society. [...] This supports a role for government interventions aimed at shifting the BMI distribution of the whole population downwards." Obesity becomes more…	Non-linearities in the relation between BMI and employment were previously reported, but were not investigated in the study due to power issues and non-representative sample Selection might induce collider bias, but is unlikely since genetic variants in general are not correlated with a broad range of 96 behavioural, socioeconomic, and physiological baseline factors Informative missingness of hou…	Yes Higher BMI increased the risk of sickness/disability, decreased the odds of caring for home/family, increased deprivation, and decreased household income level No/very little effect of BMI on early retirement, unemployment, non-employment, hours worked and educational attainment	Yes "None of the robustness checks provided evidence to negate our main findings".	Observational associations indicate more significant and negative estimates of BMI on employment related outcomes and education but similar effect on income
									Sick/disabled (vs employed)	Self-reported (i.e. not working due to health)		184873
									Caring for home/family (vs employed)	Self-reported		181883
									Retired (vs employed)	Self-reported (i.e. early retirement)		203987
									Unemployed (vs employed)	Self-reported		178466
									Townsend deprivation index	Area-based deprivation based on census areas		229790
									Hours worked	Self-reported weekly hours in paid employment		171316
									Highest educational attainment	(1) CSEs or equivalent, (2) O levels/GCSEs or equivalent, (3) A levels/AS levels or equivalent, (4) NVQ or HND or HNC or equivalent, (5) other professional qualifications, e.g. nursing, teaching, (6) college or university degree		228365
									Household income	(1) Less than 18,000, (2) 18,000–30,999, (3) 31,000–51,999, (4) 52,000–100,000, (5) greater than 100,000 GBP per annum		205970
Edwards_2022	BMI	kg/m2 based on objectively measured height and weight data	Individual data	97 SNPs used to create GRS 2 SNPs for single instrument analyses	60786	HUNT 2 and HUNT 3	European ancestry	Males: 51.1 (16.3) Females: 51.4 (16.9)	GP costs	Yearly costs for GP visits, adjusted to 2016 price levels	Individual data	60786	Norwegian Patient Register (NPR) Norwegian Control and Distribution of Health Reimbursement Database (KUHR)	European ancestry	Males: 51.1 (16.3) Females: 51.4 (16.9)	2009-2016	One-sample & Two-sample MR	Unweighted and weighted GRS Single instrument containing two genetic variants (not aimed to reduce weak instrument bias)	Univariate	Two-stage least square estimation	Two-sample MR (IVW, MR-Egger, MR-Egger with a SIMEX, weighted median, weighted mode-based, sisVIVE) Non-linear anylsis Within-family analyses Stratification by sex, healthcare provider and age Outlier removal	Explicit statement of assumption 1 "The instrument must be highly correlated with the variables being instrumented."	Explicit statement of assumption 2 "There should be no omitted variable on the pathway between the instrument and the outcome."	Explicit statement of assumption 3 "Each genetic variant should only affect healthcare costs via BMI. The extent of horizontal pleiotropy is unkown in this study, since the biological understanding of each of the genetic variants used in the study is limited." Other potential violations include linkage disequilibrium, population stratification, and effect modification	Mentioned weak instrument bias: "A weak instrument will bias the 2SLS estimates towards the OLS estimate."	First-stage F-statistic p-values Confirmed genome-wide significance of instruments in a more recent GWAS	Combined the 97 genetic variants into a GRS Included only SNPs that reached GWAS significance in original GWAS studies	Mentioned that theoretically genetic instruments should not be confounded due to random allocation at conception Mentioned potential violations of assumption 2 due to assortative mating, dynastic effects, effect modification of SNP-Y association, linkage disequilibrium, and population stratification Due to random allocation of genes at conception, authors assumed that the independence assumption …	Mentioned that if adjustment for common exposure-outcome confounders alters the main findings, the instruments could be invalid Cochran´s Q test to inspect heterogeneity as violation of the IV-assumptions Comparison of findings from different estimation methods to investigate potential threats due to violations of the IV-assumptions	Selected individuals with similar ancestries (European descent) Adjustment for potential confounders including the first 10 PCs to adjust for potential population stratification Conducted and compared results from within-family analyses Conducted sex-and age-stratified analysis to account for effect modification of SNP-outcome association Sensitivity analyses using sisVIVE estimation to investiga…	Defined pleiotropy as a violation of exclusion restriction if the genetic variants that have been shown to be associated with BMI are simultaneously associated with other phenotypic traits that are unrelated to BMI, but related to healthcare costs. The extent to which pleiotropy may violate the MR assumption is unclear because of the limited understanding of the biological mechanisms of each SNP …	Cochran´s Q test to inspect heterogeneity as violation of the IV-assumptions Comparison of findings from different estimation methods to investigate potential threats due to violations of the IV-assumptions (primarily horizontal pleiotropy) Plotted SNP-exposure and SNP-outcome associations in a scatter plot with different estimates Interpretation of intercept from MR-Egger as the average pleiotro…	Conducted two-sample MR using methods that are robust to pleiotropy (IVW, MR-Egger, MR-Egger with a SIMEX, weighted median, weighted mode-based, sisVIVE), provided that specific assumptions hold Exclusion of outliers and invalid SNPs using the Phenoscanner in sensitivity analyses	Computed I2GX combined with application of SIMEX correction when statistic was <90% to overcome bias due to measurement error Density plots and inspection for multiple peaks to test the ZEMPA assumption Non-linear analyses of BMI and healthcare outcomes Power calculation	Minimal overlapping (MR2 used as sensitivity analysis)	Both studies are based on samples with similar ancestries and adjusted for age and sex Mentioned that the use of independent samples will bias the two-sample estimates towards zero	OLS regression with and without adjustment for covariates	Qualitative comparison	Not discussed	n.r.	Partly	The health consequences of acquiring obesity due to a genetic predisposition can differ from the health consequences of obesity acquired through environmental factors (e.g. social transmission)	The sample used is largely representative of the Norwegian population	No explicit mentioning of LATE or ATE Results can be interpreted as causal after assessing the main IV assumptions	Regarding different cost estimates using different genetic variants, there may be differences in the supply and/or demand of healthcare services for individuals with different genetic variants or groups of genetic variants. Improved understanding on individual genetic impact on obesity can be relevant for evaluations of prevention and treatment strategies	Limited understanding of BMI since BMI is trait hererogeneous Concerns about low power, especially for specialists costs Since BMI is associated with early mortality, results might capture a larger share of lifetime costs for obese people than others	Partly BMI has a significant negative impact on GP costs but there is no evidence of effect on specialist costs or total healthcare costs	Partly GP costs seem to be biased due to pleiotropy. The pleiotropy-adjusted estimates are lowerer and partly insignificant Two-sample MR indicate inconsistent direction of BMI on specialist costs and total healthcare costs, with MR-Egger suggesting higher and median- and modal-based regression suggesting smaller effects. The effect estimates for both cost categories are insignificant	OLS-based estimate is larger than IV-based estimate Compared with the naïve OLS estimates, authors found smaller and precise estimates of the effect of BMI on GP costs using MR method For specialist costs, the main analyses suggested that the effect of BMI on specialist costs were smaller and less precise than the OLS estimate
									Specialist costs	Yearly costs of all somatic, psychiatric, substance abuse-related inpatient and outpatient contacts; computed using DRG weight and price OR average cost of service; adjusted to 2016 price levels
									Total healthcare costs	Sum of GP and specialist costs
Howe_2020	BMI	Weigth (kg) /height (m2) measured at baseline examination	Individual data	73	378244	UK Biobank	White European ancestry	57.2 (8.0) Males: 57.8 (8.1) Females: 57.0 (7.9)	Townsend deprivation index (TDI)	An area-based measure at census-tract level calculated by the indicators non-home ownership, non-car ownership, unemployment, and overcrowded households.	Individual data	377786	UK Biobank	White European ancestry	57.2 (8.0) Males: 57.8 (8.1) Females: 57.0 (7.9)	2006-2010	One-sample MR & Two-sample MR	Weighted GRS	Univariate	Two-stage least square estimation	Conducted sex-stratified analyses Effect of household size on associations with income by adjusting for number of people in the household Carried out non-genetic and within-siblings MR analyses Linear and logistic regression adjusted for maternal smoking and birth weight Repeated analyses with restriction to healthy population to address confounding by poor health Two-sample MR analyses employing…	No explicit statement of assumption 1 Mentioned that "Mendelian randomization is an alternative approach that uses genetic variants related to an exposure of interest as instrumental variables".	No explicit statement of assumption 2 Stated that: MR "exploits the natural experiment of genetic variants being randomly assigned at conception, which means they are less likely to be associated with factors that would confound a traditional analysis and should not suffer from reverse causality."	Explicit statement of assumption 3 In the discussion part: "One of the key assumptions of MR is that the genetic variants used as an instrumental variable affect the outcome only through their effect on the exposure, i.e. the absence of horizontal pleiotropy."	Not discussed	Qualitative comparison of results between main analyses and analyses with larger set of SNPs Reported the proportion of variance explained by the SNPs used in their own study	Selected only genome-wide significant SNPs Combined 73 SNPs into a GRS In a sensitivity analysis, using a GRS score based on a larger number of variants that explain more variation in BMI	Mentioned confounding due to dynastic effects, assortative mating and geographical structure Natural experiement of genetic variants that are randomly allocated at conception, i.e., "they are less likely to be associated with factors that would confound a traditional analysis and should not suffer from reverse causality."	Qualitative comparison of results from main analyses and sensitivity analyses Tested the association of BMI and BMI GRS with confounders including maternal smoking and birth weight	Non-genetic MR and within-siblings MR Sample restricted to unrelated individuals of white European ancestry MR was carried out in "minimally related individuals" Excluded SNPs that are not in Hardy-Weinberg equilibrium Adjustment for age, sex, assessment centre, and PCs. In a sensitivity analysis, adjustment for further confounders (maternal smoking, birth weight, potential proxies for early life…	Mentioned that "A potential source of residual confounding in MR studies is horizontal pleiotropy."	Qualitative comparison of results from main and sensitivity analyses Used Cochran´s Q statistic to detect heterogeneity in the SNPs	Dropped SNPs with known pleiotropy based on genetic literature Performed two-sample MR analyses including IVW, MR-Egger and median-based methods to assess validity of MR assumptions and investigate pleiotropy	Assessed non-linearities in the effects of BMI on social and socio-economic outcomes	Sample overlap is possible	Interpretation of two-sample MR with causation as there is overlap and the sample overlap between SNPs and the study participants might have biased the results towards the observational associations	Linear and logistic regression without genetic data	Forest plots to compare for each outcome	Not discussed	n.r.	Partly	Estimates reflect the average effect of BMI across the entire life-course	Generalizability of findings is limited because of the lower response rate and homogeneous population Self-selection of participants in UK Biobank may induce collider bias and reduce sample representativeness Effects can be different for younger generations who have grown up during the obesity epidemic	Results should interpreted with caustion as only non-genetic sensitivity analyses support the main findings Estimates reflect the average effect of BMI across the entire life-course	Not discussed	Limited power in MR-Egger to assess pleiotropy Method of estimating causal effects using non-representative samples are still under-developed	Partly BMI decreases most of the aspects representing individual's socio-economic position. i.e., TDI, income, education and job class, but has no significant impact on being employed. Estimates remain robust when stratified by gender	Partly Some differences in results between MR Eggar and main MR estimates, with MR-Egger showing less strong evidence of an effect of BMI on TDI and income and a weak positive effect on education Using a large BMI GRS indicates stronger effects of BMI than main MR analysis; however, their confidence intervals overlap Control for household size does not alter the main findings. Control for no heal…	Observational estimates show much stronger and more significant effect of having a higher BMI, especially for years of education, which suggests bias from reverse causality or confounding in observational analyses
									Annual household income	Questionnaire-reported variable with 5 categories: <£18,000, £18,000 to £30,999, £31,000 to £51,999, £52,000 to £100,000, and >£100,000		326117
									Employment status	Employed (or self-employed) versus unemployed		222288
									Degree-level education	Degree-level education or below		374658
									Years of education	Years spent in education		374658
									Job class	Dichotomous variable for degree level and professional (e.g. nursing or teaching) qualifications versus other qualifications		245138
Hazewinkel_2022	BMI	Kg/m2 based on objectively measured height and weight or electrical impendance	Individual data and summarized data based on the individual data	76	310471	MR1: UK Biobank MR2: GIANT consortium	White British	57.4 (7.99)	Hospital admission rate	Yearly hospital admissions funded by the public NHS system in public or private hospital, including day hospital and excluding emergency admissions or outpatient care episodes, censored on the 15 March 2015.	Individual and summarized data based on individual data	310471	UK Biobank and linked Hospital Episode Statistics (HES) data	White British ancestry	n.a.	From recruitment (2006-2010) to study censoring (31 March 2015)	One-sample MR	Weighted GRS	Univariable and multivariable	Two-stage least square estimation using a Poisson regression (known as two-stage predictor substitution)	Stratified analysis for men and women	Explicit statement of assumption 1 Valid instruments are associated with the exposure of interest (relevance)	Explicit statement of asumption 2 Valid instruments are independent of confounding omitted variables (measured or unmeasured)	Explicit statement of assumption 3 "Valid instruments affect the outcome only via the exposure of interest."	Not discussed	First-stage F-statistic Regressed exposures on GRS to obtain variance explained by the instruments Reported conditional Sanderson-Windmeijer F-statistic for instrument strength mutivariable one-sample MR analyses	Only used SNPs that reach genome-wide significance level Combined SNPs to GRS	Argued that "since genetic variation is determined at conception, it occurs before any later life circumstance, ensuring independence from most potential confounding variables." Mentioned potential confounding due to population stratification, assortative mating, dynastic effects, year of birth, and sex	n.a.	Adjusted for age, sex and the first 40 PCs Restricted to individuals of homogeneous ethnicity Retained only genetically unrelated individuals	Recognized pleiotropy and linkage disequilibrium as two principal mechanisms to violate exclusion restriction Defined pleiotropy as" the effect of a genetic variant on more than one phenotype." Defined linkage disequilibrium as " SNPs in close phsyical proximity tend to be inherited together."	Assessed heterogeneity using Cochran's Q test and Rücker's Q test MR-Egger intercept as the average pleiotropic effect of all variants Identification of SNPs in linkage disequilibrium using a threshold of R2<0.001 Conducted a leave-one-out analysis for each SNP to visually insepct outliers	Use of different estimators robust to pleiotropy under assumptions (IVW, MR-Egger, penalized weighted median, weighted mode) Sensitivity analyses with outliers removed, which may have pleiotropic effects Analyses without SNPs in linkage disequilibrium	No	No. Mentioned only sources of both SNP-exposure and SNP-outcome samples	Not discussed	Unadjusted and adjusted Poisson regression model	Visualized in forest plot	Yes	MR estimates a LATE under the condition of monotonicity (i.e. the effect of IV on treatment is for all IVs in the same direction for all subjects). The authors state that this is a reasonable assumption	Yes	A further key assumption in MR is that of "gene-environment equivalence: that genetically influenced BMI and WHR will have the same effect on hospital admission risk as, for example, adiposity modified by diet and/ or exercise." SNPs might not meet the SUTVA assumption and estimates will not necessarily be representative of the increase or reduction in hospital admission rate when adiposity is al…	UK Biobank is not representative for the general population due to self-selection, homogeneous population, and cohort effect, leading to a potential underestimation of adiposity	Gene-environment equivalence may not be fullfilled and MR results will not neccessarily be representative of the change in hospital admission when adiposity is altered through interventions Explained variance by instruments is relatively modest for all three exposures leading to reduced power for detecting the effect of a change in BMI/WHR	Not discussed	Outcome was limited to inpatient hospital admissions and other forms of hospital and primary care was not included, bias in both directions possible	Yes Significant positive effects of BMI and WHRadjBMI on hospital admission rate in one-sample MR analyses For males, the effect of BMI is no longer significant, the effect of WHR and WHRadjBMI are stronger than the pooled estimates and are significant For females, no significant effects were found in one-sample MR analyses The effect of WHR is stronger than BMI in multivariable one-sample MR, in…	Partly The positive effect of adipostiy on hospital adimission is consistent across estimators After controlling for fat mass using multivariable MR, the effect of BMI attenuated, indicating that it is an adverse fat distribution rather than a higher BMI itself being the driving factor for the BMI-hospital adimission relationship After outlier removal, two-sample MR yielded comparable results as …	Higher point estimates for one-sample MR compared to observational analyses, but the confidence intervals overlap
	WHR	Waist/hip circumference measured with a Wessex nonstretchable spurring tape measure		39
	WHRadjBMI	Waist/hip circumference measured with a Wessex nonstretchable spurring tape measure (adjusted for BMI)		48													Two-sample MR			Random effects exact weights IVW, random effects MR-Egger, penalized median, and weighted mode estimator	Excluded outlier SNPs identified via visual identification in a leave-one-out analysis
Pedron_2021	BMI	n.a.	Summary data	69	322154	GIANT	European ancestry	n.a.	Household income	Average total household income before tax	Summary data	397751	UK Biobank	European ancestry	General range in UK Biobank 40 - 69 years	n.a.	Two-sample MR	Multiple SNPs	Univariate	IVW	Median-based, MR-Egger, and MR-RAPS Excluding potentially pleiotropic SNPs	Explicit statement of assumption 1 "The instrument is associated with the exposure."	Explicit statement of assumption 2 "The instrument is independent across observations."	Explicit statement of assumption 3 "Instrument influences the outcome exclusively via the exposure."	Commented on the low explanatory power of SNPs	Qualitative comparison of results between main analyses and analyses using MR-RAPS	Included only genome-wide significant SNPs Performed MR-RAPS to account for weak instruments	Mentioned that "The individual genotype is largely independent of external factors and therefore independent of potential confounders." Indicated population stratification and dynastic effect bias as potential violation of independence assumption	n.a.	Focused on individuals with homogeneous ancestry	Mentioned horizontal pleiotropy and linkage disequilibrium as violations of exclusion restriction Defined horizontal pleiotropy as "the same SNP independently influences multiple phenotype."	Interpretation of MR-Egger intercept as indicator of pleiotropy Used Cochran's Q statistic and I2 to assess heterogeneity Searching for overlaps between SNPs and potential exposures in the Phenoscanner Performed extensive graphical analyses to compare effect estimates using different methods	Multivariable MR using overlapping SNPs Conducted pleiotropy-robust two-sample MR analyses and MR-RAPS to account for balanced pleiotropy Exclusion of potentially pleiotropic SNPs and SNPs exceeding the R2 threshold of 0.01 within 10000 kilobase to address concern of linkage disequilibrium	Use of Bonferroni-corrected p-value for statistical significance	Used non-overlapping data sources	Comparability due to european ancestry in both studies	No	n.r.	Not discussed	n.r.	Not discussed	n.r.	Mentioned selection bias in UK Biobank and results may not be generalized to the entire population	Authors described their results as causal effect without detailed discussion	Not discussed	Uncovered the need for improving the understanding of the underlying mechanisms for BMI/T2D and socioeconomic outcomes For type 2 diabetes: higher explanatory power and more representative populations are needed	Partly Significant negative impact of BMI on household income and positive effect on regional deprivation using IVW, similar but insignificant effects were found when using MR-Egger No significant effect of type 2 diabetes on both outcomes	Yes	n.r.
	Type 2 diabetes			42	159208 (26676/132532)	DIAGRAM			Regional deprivation	Townsend deprivation index		462464
	BMI + Type 2 diabetes	n.a.		109	n.r.	GIANT + DIAGRAM													Multivariable
Tyrrell_2016	BMI	Calculated as weight/height2 or measured using electrical impedance	Individual data	69	119669	UK Biobank	White British ancestry	56.9 (7.9)	Age at completion of full time education	Age in years at completion of full time education	Individual data	82543	UK Biobank National census data for deprivation	White British ancestry	56.9 (7.9)	2006	One-sample MR	Weighted GRS	Univariate	Two-stage least square estimation	MR-Egger method Sex stratified analyses	Explicit statement of assumption 1 "The [...] BMI genetic risk scores were robustly associated with measured height and BMI".	Explicit statement of assumption 2 Stated that "BMI genetic risk scores were not associated with confounding factors that bias conventional epidemiological associations between height/BMI and socioeconomic status"	Explicit statement of assumption 3 Stated that "BMI genetic risk scores were related to the outcome only via its association with the modifiable exposure;"	Mentioned the consequence of weak instrument: "Weak instruments can bias results towards the (confounded) multivariable regression association or towards the null in a two stage design."	First-stage F-statistic Examined the strength and p-value of association between instrument and exposure in the first stage equation Reported variance explained by the chosen SNPs in their sample	Utilized only genome-wide significant SNPs to create GRS Eliminated variants that did not reach genome-wide significance in only one sex or one stratum, or if they were classified as secondary signals within one locus	Mentioned that "Mendelian randomisation exploits the fact that genotypes are randomly assigned at conception and thus not confounded by non-genetic factors." However, they also interpreted indenpence assumption as " the height and BMI genetic risk scores were not asociated with confounding factors that bias conventional epidemiological associations between height/BMI and socioeconomic status", bu…	Compared results from standard MR method with those from BOLT-LMM approach using linear mixed models and showed that results were robust to potential influence of population stratification	Excluded variants that were not in Hardy-Weinberg equilibrium Restricted to White British ancestry Use of linear mixed-models approach, robust to any potential influence of population stratification (using BOLT-LMM) Controlled for age, sex, assessment centre location, and five PCs Converted data of three traits to normal distribution to reduce bias from population stratification Residualised expo…	Defined pleiotropy as "SNPs selected for height and BMI may have effects on socioeconomic status not mediated by their effects on height or BMI (pleiotropy)."	Qualitatively compared findings from the main analyses and MR-Egger method	Excluded SNPs with known pleiotropy Sensitivity analyses using MR-Egger method	Power calculation	n.r.	n.r.	Linear and logistic regression adjusted for age and sex	Durbin-Wu Hausmann test for endogeneity Visualized effect estimates from different methods using forest plots	Not discussed	n.r.	Not discussed	n.r.	Due to possible cohort effect, the causal associations may not remain in today’s society or be generalisable to societies outside of the UK Homogeneous study population reduced the generalizability of the results	Interpretated MR estimates as causal but recognized that evidence is only partly causal and causal effect in the other direction can not be excluded	Evidence of a causal link between BMI and SES further highlights the need to adjust for unconscious biases in decision making in education and employment	Selected components of SES might not reflect the entirety of social status	Partly BMI has no significant impact on educational outcomes and chance of having a skilled job Higher BMI decreases the annual household income and increases the level of deprivation	Partly For household income, genetic analyses were consistent with observational analyses, showing causal effects of higher BMI on lower income in women Higher BMI leads to lower income and higher deprivation in women, but limited genetic evidence of a causal relation between BMI and income and deprivation in men MR-Egger estimates are consistent in pooled sample and for women	On the whole, observational regression estimates tend to be larger and more significant for educational outcomes For household income, job calss and TDI, non-IV estimates are similar for the entire sample and women OLS estimates show different sign in houshold income and TDI for men
									Education	Degree level or not from: comparing degree level education or professional qualifications with other qualifications		118565 (53652/64913)
									Income	Categories: < £18 000, £18 000 to £30 999, £31 000 to £51 999, £52 000 to £100 000, > £100 000		103327
									Deprivation	Townsend deprivation index: a composite measure of deprivation based on unemployment, non-car ownership, non-home ownership, and household overcrowding; a negative value represents high socioeconomic status		119519
									Job class	Dichtonomous variable comparing skilled job with unskilled job		76734
Dixon_2022	Coronary artery disease	Self-reported condition or ICD9 or ICD10 code in linked healthcare records	Individual data	15	306245	UK Biobank	White British or closely related ancestry	57 (8.0)	Inpatient hospital costs per person per year	Costs per episode of care (refer to literature for details)	Individual data	306245	UK Biobank linked to HES database	White British or closely related ancestry	57 (8.0)	April 2006 - March 2015	One-sample MR & Two-sample MR	Weighted GRS Multiple SNPs	Univariate	Two-stage least square estimation	Pleiotropy-robust methods including random effects IVW, penalized weigthed median based MR, weighted mode based MR, MR-Egger Leave-one-out-analysis Split GWAS analysis Stratified analysis by sex	Explicit statement of assumption 1 "Valid instrument must be associated with liability to disease."	Explicit statement of assumption 2 "The independence assumption requires the instrument to be independent of potential outcomes conditional on disease status."	Explicit statement of assumption 3 Stated that "The instrument is independent of the outcome and does not affect the outcome other than via disease status."	Instrument is weak if it explains only a small proportion of the variance in disease status, resulting in unstable estimates with large variance	First-stage F-statistic of GRS Proportion of variance explained by GRS using pseudo-R squared	Included only genome wide significant SNPs (p-value < 5x10^-8), replicated in external GWAS studies. Created ploygenic risk score (PRS) .	Stated that genetic instruments are conditionally randomly assigned from parents to offspring at conception, which means that they may be independent of omitted variables that might otherwise confound associations between diseases and outcomes Violation of assumption 2 due to differential ancestry within a population, assortative mating, dynastic effects, geographic stratification, and selection …	Tested the association between the GRS and potential confounders (i.e., age and sex)	Restricted to individuals with European ancestry Controlled for 40 PCs, study center, age, and sex	Pleiotropy and linkage disequilibrium mentioned as violations of exclusion restriction	Comparison among different estimation methods Performed MR-Egger intercept test Used forest plots to compare estimates from single variants with estimates from IVW Computed Cochran´s Q statistic for heterogeneity Conducted Radial MR plots to identify outlying variants and analyze their impact on the estimators	Use of methods robust to some or all variants violating exclusion restriction (penalized weigthed median based MR, weighted mode based MR, MR-Egger) Principled approach to variant outlier detection and removal (radial MR with leave-one-out analysis) Selected independent variants (e.g. not in linkage disequilibrium) Performed over-identified models using each genetic variant independently in addit…	Conducted split-sample analysis using just-identified allele score model to eliminate any sample heterogeneity that might result from two different sample populations used in MR2 estimation Mentioned the lower proportion of variation explained by genetic instruments and selection bias in UK Biobank as two potential mechanisms that may affect the statistical power and precision of MR estimates	Yes	Excluded invidividuals participated in both source GWAS and UK Biobank cohort to avoid sample overlap Conducted split-sample analysis to guanrantee the homogenetiy of the sample population	Multivariable linear models	Qualitatively compared results from MR and non-IV analyses	Yes	Stated that causal estimates can be point-identified by assuming a monotonic effect of the instrument on the exposure variable Authors assumed that monotonicity holds as it may have biological plausibility for genetic instruments and that "the instrument has a monotonic effect on the treatment variable". However, they acknowledged that monotonicity is difficult or impossible to test Mentioned tha…	Yes	MR estimates may vary across populations and SUTVA may not hold Discussed that other causes of disease than genetics might have a different disease effects and stated that the genetically influenced effects are estimated	UK Biobank is not representative for the entire UK population due to selection bias	LATE were estimated and should be interpretated as random allocation to lifelong liability to the diseases Effect interpretation depends on whether estimates from GRS models or single SNPs models are considered: - GRS models: genetic liability of changing from control to case across the population, average per person change in hospital costs caused by a genetically influenced change in liability …	Estimates should not be interpreted as indication substantial spending on particular diseases, or the privileging of spending on one disease over another disease The principal use of the estimates is likely to be in decision-analytic models and other formal evaluations of interventions	Modest bias due to dynastic effect since outcomes were measured later in life and are less prone to early life familial environment Within-family analyses with sufficient sample size will help address dynastic effects and assortative mating Data on family trios can help assess bias due to assortative mating	Partly Estimates for type 2 diabetes are positive but consistent with the null Coronoary heart disease has a large positive effect on costs	Partly Stratification by sex does not reveal any material differences, although coronary heart disease has an insignificant impact for women Pleiotropy-robust estimates indicate consistent results for type 2 diabetes and stronger effects of coronary heart disease Split-sample analysis reveals a stronger effect of coronary heart disease and type 2 diabetes than the main MR analysis does	OLS estimates are much smaller in size than MR estimates, but their confidence intervals overlap
	Type 2 diabetes			13	304885							304885
Kurz_2020	BMI	Weight (kg) / height squared (m2); measured by trained staff	MR1: Individual data MR2: Summary data	77	MR1: 2796 MR2: 322154	MR1: KORA study MR2: GIANT consortium	European ancestry	56.2 (13.3)	Annual health care costs	Direct healthcare costs for 12 months (outpatient services, hospital care, rehabilitation, medication). Resource utilization was assessed via a validated questionnaire. Unit costs were taken from Bock et al. and pharmacy retail prices.	Individual data	2796	KORA study	European ancestry	56.2 (13.3)	2006 - 2010	One-sample MR & Two-sample MR	Weighted GRS	Univariate	MR1: Two stage least squares with GRS and LASSO MR2: IVW, MR-Egger, simple and weighted median MR	Assessed nonlinearity between BMI and health care costs using fractional polynomial model and piecewise linear model	Explicit statement of assumption 1 "The genetic variant is associated with the risk factor of interest"	Explicit statement of assumption 2 "The genetic shares no common cause with the outcome."	Explicit statement of assumption 3 "The genetic variants do not affect the outcome except through the risk factor".	Mentioned that "A weak instrument explains only a small proportion of the variation in the risk factor. Using many weak instruments can still result in weak instrument bias."	First-stage F-statistic and related weak instruments test P-value Proportion of variance explained for exposure in the original study	Selected relevant and significant SNPs based on large replicated GWASs Use of GRS Selected relevant SNPs based on LASSO variable selection method and compared results from both GRS and LASSO methods	Mentioned that the existence of a "population substructure with distinct distributions of alleles that is also linked with the outcome" could be a potential violation of IV assumptions Mentioned that "because genotypes are assigned randomly when passed from parents to offspring, the population genotype distribution is assumed to be unrelated to confounders." Discussed the potential confounding bi…	n.a.	Restriction to European ancestry Included 10 first GPCs to control for residual population structure Adjusted 2SLS models for age, sex and education	Defined and mentioned pleiotropy and linkage disequilibrium as potential violations of independence assumption and exclusion restriction	MR-Egger intercept test Sargan's overidentification test Checked Phenoscanner database to find whether genes related to BMI are also significantly associated with other determinants of healthcare costs Plotted instrument-exposure against instrument-outcome regression coefficients across different two sample MR methods Used forest plot to meta-analyze results from different MR methods	Performed different pleiotropic robust methods (i.e., random effects IVW, MR-Egger, weighted median, simple median method) Use of a GRS rather than single variants	Additional sensitivity analysis to assess nonlinear exposure-outcome relationships Power calculation	Yes.	Sample overlap is possible as KORA F4 study was part of the GWAS consortium; however, KORA F4 study makes up only a small fraction of the original GWAS	Linear OLS	Durbin-Wu Hausmann test for endogeneity Qualitative comparison	Not discussed	n.r.	Partly	No significant difference between OLS and MR estimates; however, estimates might not be the same as MR estimates lifelong perturbations in opposite to the more acute effects resulted from OLS	Not mentioned	Estimates are LATEs under the condition of monotonicity, which are a measure of a lifelong exposure to adiposity Low statistical power computed using power calculation (0.44) requires causation in result interpretation No significant difference between OLS and MR estimates; however, estimates might not be the same as MR estimates lifelong perturbations	Not discussed	Small effect of recall bias which might lead underestimation of total utilization and costs	Yes Higher BMI is causallly associated with higher healthcare costs when meta-analyzed all MR methods. Single MR estimator did not show significant results	Partly Two-sample MR finds a higher causal effect across estimates than the 2SLS 2SLS LASSO model shows a slightly higher costs due to increased BMI	MR estimates are more than three times higher than OLS estimates
Dick_2021	BMI	kg/m2 Weight status: obese BMI at or above 30 kg/m2, non-obese BMI below 30 kg/m2	Individual data	n.a.	482127	UK Biobank	n.a.	56.5 (8.1)	Annual inpatient costs	HRG Reference Costs Grouper was used to process hospital data and appropiately assign HRGs to episodes of care. Costs from National Schedule of Reference Costs were assigned to each HRG code. Average annual inpatient costs calculated by dividing the sum of total inpatient healthcare costs by years of follow up.	Individual data	482127	UK Biobank linked with HES	n.a.	56.5 (8.1)	n.a.	One-sample MR	Weighted GRS	Univariate	Two-stage least square estimation and IV Probit model for continuous and binary exposure, respectively Two-part instrumental variable model in second stage consisting of logistic regression and OLS or GLM for cost prediction	Linear regression of the instrument on each covariate	Explicit statement of assumption 1 " The instrument be strongly associated with the exposure (relevance assumption)" "The relevance assumption requires that the instrument (i.e. the GRS) be strongly associated with the exposure (i.e. BMI)."	Explicit statement of assumption 2 "The instrument must be independent of factors that may affect the outcome (independence assumption)."	Explicit statement of assumption 3 "...three assumptions: [...] (2) the instrument must be associated with the outcome only through its association with the risk factor (exclusion-restriction assumption)." "The exclusion-restriction assumption requires that the GRS be associated with healthcare cost only through its association with BMI."	Mentioned weak instrument bias when using only single SNPs Theoretically discussed the adequate power of the instrument as found in prior literature Referred to original GWAS to indicate that GRS explain only a significant but small proportion of variation in BMI	First-stage F-statistic R-squared of the first stage reported Coefficient and significance of the first-stage estimates reported	Utilized only SNPs at genome-wide significance level Computation and use of a GRS Large sample size to offset the low explanatory power of GRS	Mentioned that "genes are randomly allocated, conditional on parental genes, according to Mendel´s laws of inheritance, and are therefore independent of external factors." Mentioned population stratification and assortative mating as potential confounders Similar marginal effects from naive OLS and MR models suggested no strong influence by residual confounding	Linear regression of the instrument on each covariate	Ethnically homogeneous population Controlled for observable confounders including age, age squared, sex, ethnicity, socioeconomic status, smoking status, and the interaction of age and sex	Defined and mentioned pleiotropy and linkage disequilibrim as potential violations of exclusion restriction Mentioned dynastic effects (i.e., parental behavior) as violation of exclusion restriction	Searched NHGRI GWAS catalog for variants that have pleiotropic effects or in linkage disequibilium with other genes	Identified and eliminated SNPs that are associated with other genes and traits in sensitivity analyses	A non-linear relationship between BMI and costs was assumed by including a BMI-squared term in the regression in the naive OLS model	n.r.	n.r.	OLS	Qualitative comparison	Not discussed	n.r.	Not discussed	n.r.	Non-representativeness of UK Biobank for the general population due to collider bias, healthy volunteer bias and age limit of participants recruited. Mentioned that non-representativeness is a common problem seen in large databases and the scope of selection bias is typically small compared to other sources of bias Inpatient costs reflect standard of care within the UK National Health Service, ge…	Using BMI as a continuous variable reveals an entire causal effect while using BMI as a categorical variables reveals only partly a causal effect	Not discussed	MR is limited to current knowledge of genes associations. The small proportion of variation in BMI explained by the proposed GRS reveals the need of large GWAS studies to identify additional BMI-related alleles to create stronger genetic instruments Not all BMI-related SNPs is associated with body fat Effect underestimation may result from using BMI as exposure variable as disease can be developi…	Yes Obesity induces higher inpatient hospital costs causally	Robustness check concentrates on modeling methods of costs. TSLS shows the smallest effect estimates compared to OLS or two-part cost model with different distribution and link function	Similar results from OLS and IV models when using BMI as a continuous variable OLS estimates are greater than IV estimates when treating BMI as a binary variable; however, their confidence intervals overlap
Dixon_2020	BMI	Meaured weight and height by nurses Body composition measured using bio-impedance	Summary data	79 for European and non-European ancestry. 69 for European ancestry only.	307048	GIANT consortium	European and non-European ancestry	n.a.	Annual inpatient costs	Costs for inpatient care episodes that end in a "finished consultant episode" (FCE), borne by all hospitals opertaing within the NHS, within England and Wales, that were transformed in Healthcare Resource Groups (HRGs). These were multiplied by unit costs to obtain the final costs. Only epidodes from 01.04.2006 included. Data censored at death, emigration or 31.03.2015	Individual data	307048	UK Biobank linked to HES database and Patient Episode Database for Wales	White British ancestry	56.9 (8.0)	01.04.2006 - 31.05.2015	Two-sample MR	Weighted GRS Multiple SNPs	Univariate	IVW	Pleiotropy-robust methods including MR-Egger, penalized weighted median estimator, and mode based estimators Within-family analysis Multivariable MR Scatter plot representing all SNPs and their effect on BMI and costs Sex-stratified analyses. Gene-by-environment interaction Type of outcome analysis (disaggregation of cost outcome)	Explicit statement of assumption 1 "The instrument should be associated with the treatment variable."	Explicit statement of assumption 2 "There are no omitted variables in the associations of the IV and the outcome(healthcare costs)", which is plausible because SNPs are determined at conception	Explicit statement of assumption 3 "The SNP(s) affect the outcome only via the treatment variable; that is, via the condition or trait of interest."	Weak instruments will bias the causal estimate in finite samples toward the non-IV estimate in one-sample models and toward the null in two-sample models and will affect the estimate precision in all cases The instruments might be highly correlated with the exposure, but they might explain a small part of the variance	First-stage coefficient, significance and F-statistic Proportion of the variation in BMI explained by the instruments in their sample Comparison of estimates from main MR and MR-RAPS methods	Estimated MR RAPS model in sensitivity analyses Use of SNPs that achieve genome-wide significance Used both individual variants and GRS	Potential violation of assumption 2 due to heterogenous ancestries,dynastic bias, assortative mating, environmental confounders including geographical structure, time of conceptionm, and simultaneity bias, which is unlikely to occur in the investigated context	Tested the association between GRS and potential omitted variables present at conception (i.e., sex, year of birth, month of birth) and PCs using linear regression Conducted within-family analysis and compare its results with main MR anlysis to show the degree of population stratification	Included homogeneous population: - For outcome: Restriction to individuals of white British ancestry - For exposure: Retriction to individuals of white European ancestry in a sensitivity analysis Adjusted for sex and 10 PCs Removed related individuals in population-level MR Conducted within-family analysis to account for dynastic effects and cryptic population structure Conducted sex-stratified a…	Mentioned and discussed horizontal pleiotropy and linkage disequilibrium as two primary threats for exclusion restriction	Comparison of results from different estimation strategies using scatter plot Cochrane´s Q statistic and forest plot to present effect heterogeneity MR-Egger estimation intercept p-value as pleiotropy test Gene-by-environment interaction to detect and correct for pleiotropy	Implemented pleiotropy-robust estimators using IVW random effects model, MR-Egger, penalized weighted median, and weighted median estimation Multivariable MR with BMI and body fat as two exposures Gene-by-environment interaction to detect and correct for pleiotropy (i.e.,assess the interaction between BMI IV and deprivation as well as BMI IV and age) Only retained SNPs that are not in linkage die…	Estimation of non-linear MR Multivariable MR with BMI and body fat as two exposures	Yes	Ancestry differences in the main analysis were tackled using a sensitivity analysis focusing on European ancestry SNPs	OLS and multivariable GLM, controlling for sex, days of exercise, frequency of alcohol consumption, educational qualifications, employmentstatus, quintiles of deprivation, and age at recruitment to the UK Biobank cohort	Qualitative comparison	Yes	Monotonicity was explicitly mentioned as important factor to consider alongside assumptions Monotonicity defined as "the direction of effect on the treatment from varying the level of the instrumental variable should be in the same direction for all individuals." This maybe biologically plausible but cannot be demonstrated empirically. Refered to orinigial GWAS study to show that BMI-SNP associat…	Yes	MR is the estimation of a lifelong exposure to BMI Defined the SUTVA assumption as " the outcome for an individual exposed to a treatment is the same irrespective of the mechanism used to assign the treatment" and indicated that their results fail to meet this assumption as other BMI increasing mechanisms may not be exact identicial to those through genetics	UK Biobank is not a representative cohort and may induce bias due to self-selection and cohort effects	The estimated relation "appears to be causal." Stated that because monotonicity is likely to hold and BMI is continuous, LATE coincides with ATE MR estimates a lifelong exposure to BMI	Results may be relevant to policy changes that consider relatively modest changes in BMI because of the relatively small amount of variance explained by SNPs Evidence that interventions targeting adiposity may be more cost-effective if the marginal unit of adiposity is higher. Higher costs for insurances and health care system (“larger prize”) of reducing BMI has implications for the prioritizati…	Not discussed	Yes Higher BMI leads to higher inpatient costs	Partly Positive effect of BMI on hospital costs is consistent across all models. Effect estimates are comparably smaller and less precise and thus insignificant in MR-Egger model, especially for females Within-family analyses indicate somewhat smaller effect sizes, which may imply that dynastic biases are inflating estimates in main study sample with unrelated participants. However, due to wider …	In most cases, effect sizes from MR models are larger than non-IV estimates
Hughes_2021	Childhood BMI	BMI in kg/m2 from height and weight measurements at 10 and 13 and standardized to the 1990 UK Growth Reference by gender and age. z-scores, representing SD difference from reference means	Individual data	965	6113	GIANT + UK Biobank (original GWAS) Avon Longitudinal Study of Parents and Children (ALSPAC) (study sample)	European ancestry	10, 13, 16	Educational attainment	Attainment was based on General Certificate of Secondary Education (GCSE) qualifications, compulsory qualifications usually taken at age 16	Individual data	6113	ALSPAC linked to the National Pupil Database (NPD)	European ancestry	14-16	At age 16 of participants	One-sample MR & Two-sample MR	Weighted GRS	Univariate	Two-stage least square estimation	Two-sample MR methods using MR-median, MR-modal and MR-Egger Replicate analyses in adult populations using two-sample MR methods Stratified analyses by school type	No explicit statement of assumption 1	No explicit statement of assumption 2	No explicit statement of assumption 3 "Pleiotropy can bias the exposure-outcome causal estimates, when alleles related to the exposure influence the outcome via other pathways." "Valid instruments for GCSE analysis as two-sample MR results are consistent, however pleiotropy might be present for absenteeism association."	Not discussed	Linear regression to test association between each GRS and outcomes First-stage estimates and F-statistic Reported the predictive power of GRS using R2 or pseudo-R2	Used only genome-wide significant SNPs Combined SNPs to GRS to improve statistical power Selected GRS that were tested for significant assocation with BMI and had a F statistic >10	Mentioned that "Since SNPs are assigned at conception, associations with SNPs cannot be due to reverse causation or classical confounding." Violation due to assortative mating and population stratification	n.a.	Exclusion of related individuals Removed individuals with non-European ancestry Adjusted for gender and 20 PCs Excluded SNPs not in Hardy-Weinberg equilibrium	Pleiotropy were defined and mentioned as potential concern that can bias causal estimates	MR-Egger intercept used as a test for pleiotropy Comparison of single-SNP estimates with IVW estimate to identify pleiotropy Qualitative comparison of estimates using different MR methods.	Sensitivity analyses to check validity of instruments based on MR-median, MR-modal, MR-Egger estimates Sensitivity analyses excluding outliers Checked associations of outlier SNPs with other phenotypes using Phenoscanner Removed SNPs that are in linkage disequilibrium	Power calculation	Yes	European ancestry	Linear regression models	n.a.	Not discussed	n.r.	Not discussed	n.r.	ALSPAC is not a national survey and non-representative for the general population. Sample restricted to European ancestry limits the generalizability of the results	Effects were interpreted as casual Due to limited understanding of the undrelying genetic mechanisms, an insignificant point estimate from MR method should not be interpretated as evidence of no effect	Health conditions which are prevalent enough to be of considerable importance in current child and adolescent public health Difficulties experienced by children with ADHD result from an interaction or a poor ‘fit’ of the child with a school environment in which neurodiversity is not able to thrive, for instance, where large class sizes are the norm, and teachers are stressed and under pressure, w…	Family-level processes may cause an overestimation of the effect of BMI on educational outcomes Recall bias is present but should not affect the results School absence data were restricted to children aged between 14 and 16 years; however, absence happened earlier may differently affect attainment A nonlinear relationship between BMI and socioeconomic hardship could bias downwards estimates of BM…	Yes An one-unit increase in BMI descreased education attainment by 0.19 SD and 8.7% more school absence significantly	Yes Consistent estimates from two-sample MR	IV estimates are much larger than mulitvariate-adjusted regression estimates, revealing an offsetting mechanism which causes suppression of effects in observational studies
									School absence	Absences were analysed as the number of half-day sessions recorded as missed, divided by the number of sessions on which data was available						At age 14-16 of participants
Harrison_2021	BMI	Weight in kg divided by height in metres squared (measured at baseline)	Individual data	69	310913	UK Biobank	White British ancestry	56.9 (7.99)	QALYs	Prediction of health-related quality of life from recruitment to March 2017 using the results from a study by Sullivan and colleagues, based on 240 conditions or death	Individual data	310913	EQ-5D index score from Suvillan et al. (2011)	White British ancestry	Average age (59.6) and 5 to 11 years of follow-up	2006-2017	One-sample MR & Two-sample MR	Weighted GRS	Univariate	Two-stage least square estimation	Two-sample MR based on IVW, MR-Egger, weighted median, weighted mode, simple mode estimation. Stratification for age and BMI categories. Within-families MR. Tested whether accounting for prediction uncertainty in QALYs made a difference to the precision of the main analysis estimates. Tested whether including less conditions in the computation of QALYs impacted the final result.	No explicit statement of assumption 1.	No explicit statement of assumption 2	Explicit statement of assumption 3 "Any genetic variant affects the outcome only through the exposure."	Mentioned tests for weak instrument bias	First-stage F-statistic	Use of GRS Selected genome-wide significant SNPs	Mentioned population stratification and possible solutions Mentioned assortative mating, dynastic effects, and residual geographic structure as potential threats that bias effect estimates "Mendelian randomisation is likely to be less affected by confounding and reverse causality than conventional multivariable adjusted analyses."	Comparison estimates from different MR methods	Unrelated individuals of white British ancestry Controlled for age, sex, study center, 40 GPCs Within-family MR	Pleiotropy mentioned as a potential threat that cannot be proven	MR-Egger intercept interpreted as evidence for pleiotropy Cochran´s Q value to investigate heterogeneity in SNPs effects	Performed pleiotropy-robust two-sample MR as sensitivity analyses Performed LD-clumping on SNPs and excluded those in linkage disequilibrium	Use of non-linear MR to estimate the precise shape of the association between BMI, QALYs, and healthcare costs	Yes	Not discussed	Multivariable adjusted linear regression	Hausman test for endogeneity Qualitative comparison using forest plot	Yes	MR estimates can be interpreted as LATE by assuming that changes in the genetic variants affecting BMI affect all participants in the UK Biobank in the same direction Reported that the monotonicity assumption cannot be tested and deviations from monotonicity can bias effect estimates	Yes	Defined SUTVA as "genetic change in BMI is equivalent to a change in BMI by other means" and acknowledge that "the generalisability of our results to interventions for BMI will depend on how comparable the intervention is to causing a genetically determined difference in BMI"	The generalizability of the findings depends on the comparability of proposed interventions to genetic mechanisms that determine BMI UK Biobank is not representative of the UK population due to self-selection and healthy volunteer effect, leading to potential effect underestimation People in studied regions may now have higher BMI earlier in life than previously, which may lead to underestimated …	LATE can be estimated under monotonicity MR estimates represent a lifetime exposure to a genetic influence on BMI and cannot be interpreted directly as the expected effect of an intervention at a specific age	Intervention targeting weight reduction may be more cost-effective than previous estimated MR estimates of the effect of BMI on healthcare costs are best applied to population level intervention that aimed at reducing BMI across all age groups	Within-family MR may be biased due to limited statistical power The mostly similar non-MR and MR estimates could be due to larger imprecison of MR and there is no guarantee that other exposures would also be similar	Yes One unit increase in BMI caused a reduction of 0.65% a QALY per year and a 42.23 increase in total healthcare costs per year Positive significant effects of BMI on primary and secondary care healthcare costs	Yes Little difference between estimates when stratified by gender Consistent results from the two-sample MR sensitivity analyses Effect estimates of BMI increased as age increased Strong evidence of nonlinearity leading to higher effect estimates of overweight and obesity on QALYs. No issue of nonlinearity in healthcare costs Wihtin-family MR analysis estimate for QALY was similar to the main res…	Multivariable adjsuted analyses were consistent with the MR analyses
									Primary care healthcare costs	Average yearly primary healthcare costs, estimated from recruitment to March 2017, as the sum of the cost of prescribed drugs and appointments at a GP practice			Linked medical data from HES and primary care data
									Secondary care healthcare costs	Average yearly secondary healthcare costs, estimated from recruitment to March 2015, by converting procedure and disgnosis codes into Healthcare Resource Groups
									Total healthcare costs	Combination of primary and secondary healthcare costs
von Hinke_2012	Childhood fat mass	Measured using a dual-energy X-ray absorptiometry (DXA) scan at age 11, standardized	Individual data	2	3001	Avon Longitudinal Study of Parents and Children (ALSPAC)	Children with white ethnic origin	11 years old	Academic achievement	Average standardized exam results of English, maths, and science on the Key Stage 3 (KS3) test, which is a national exam taken by all 14 year olds in public schools.	Individual data	3001	National Pupil Database matched with ALSPAC records	White ethnic origin	14 years old	2005-2006	One-sample MR	Two single SNPs	Univariate	Two-stage least square estimation	NA	Explicit statement of assumption 1. "The non-zero effect of the instrument on adiposity, refers to the (first stage) regression of exposure on instrument to be non-zero, sometimes referred to as the relevance assumption".	Explicit statement of assumption 2 Independence and exclusion assumptions mentioned together as one assumption: "Independence and exclusion, implies that the instrument is as good as randomly assigned, and that the potential outcomes are unchanged by the presence or absence of the instrument."	Explicit statement of assumption 3 Requires that an instrument should only be associated with the outcome indirectly through its association with the exposure Independence and exclusion assumptions mentioned together as one assumption: "Independence and exclusion, implies that the instrument is as good as randomly assigned, and that the potential outcomes are unchanged by the presence or absence …	Weak instruments mentioned as a source of bias in the IV estimate	Computed first-stage F-statistic Underidentification LM test based on the Kleibergen-Paap LM statistic	Selected two SNPs that were demonstrated to be related with fat mass according to genetic literature	Discussed confounding and confounding due to population stratification as potential sources of bias	Conducted Hansen J test for validity of instruments Estimated the bivariate correlations between covariates and instrument used	Controlled for observable covariates Dropped all non-white children to ensure the homogeneity of the study population	Discussed violation due to alternative impacts of the instruments including additional association with behavior and preferences changes, linkage disequilibrium, and pleiotropy Referred to further literature to show that FTO acts as instrument for adiposity rather than violating the IV assumptions	Searched databases to explore altervative mechanisms by which the proposed instrument affect the outcomes via other health conditions Compared the genetic IVs with non-genetic IVs performance by assessing their correlations with observed background characteristics Performed Hansen J test to examine the validity of the instruments	n.a.	n.a	n.r.	n.r.	OLS, FE, other IVs (BMI of parents, previous values of BMI)	Qualitative comparison Hausman test indicates no endogeneity	Not discussed	Referred to literature to describe the monotonicity assumption	Not discussed	Referred to literature for details on the SUTVA assumption	Population of the study is broadly representative of the UK population	Mentioned that the MR estimates can be interpreted as LATEs and that the focus of interpretation should be more on the relative magnitude of the estimates using genetic variantes as instruments because of the lower power	Mentioned that "the increase in receiving social income transfers poses negative externality of obestiy and represents an economic rationale for action against obesity."	The unknown biological mechanisms of SNPs limits the examination of instrument validity	No significant effect was found	No sensitivity analyses conducted	Similar estimates as results from OLS

## Sheet: Appendix_7_Full_Assumptions
			Total		MR1		MR1 & MR 2		MR2		Böckermann_2019	Howe_2020#	Dick_2021	Von Hinke_2012	Tyrrell_2016#	Edwards_2021	Harrison_2020	Edwards_2022	Hazewinkel_2022	Dixon_2022	Kurz_2020	Hughes_2021	Harrison_2021	Campbell_2021	Pedron_2021	Dixon_2020
			16		5		8		3		MR1	MR1	MR1	MR1	MR1	MR1 & MR2	MR1 & MR2	MR1 & MR2	MR1 & MR2	MR1 & MR2	MR1 & MR2	MR1 & MR2	MR1 & MR2	MR2	MR2	MR2
	Assumption statements
	Core assumptions
	Explicit statement of A1 relevance assumption		9	0.5625	3	0.6	4	0.5	2	0.666667	No	No	Yes	Yes	Yes	No*	No	Yes	Yes	Yes	Yes	No	No	No	Yes	Yes
	Explicit statement of A2 independence assumption		10	0.625	3	0.6	5	0.625	2	0.666667	No	No	Yes	Yes	Yes	Yes	No	Yes	Yes	Yes	Yes	No	No	No	Yes	Yes
	Explicit statement of A3 exclusion restriction		14	0.875	4	0.8	7	0.875	3	1	No	Yes	Yes	Yes	Yes	Yes	Yes	Yes	Yes	Yes	Yes	No	Yes	Yes	Yes	Yes
	Further assumptions
	Mentioning homogeneity		2	0.13	0	0	1	0.11	1	0.33	No	No	No	No	No	No	No	No	No	Yes	No	No	No	No	No	Yes
	Mentioning monotonicity		4	0.25	0	0	3	0.375	1	0.333333	No	No	No	No	No	No	No	No	Yes	Yes	No	No	Yes	No	No	Yes
	Mentioning SUTVA		11	0.6875	2	0.4	7	0.875	2	0.666667	Yes	Yes	No	No	No	Yes	Yes	Yes	Yes	Yes	Yes	No	Yes	Yes	No	Yes
Potential issues
	Weak instruments bias (violation of assumption 1)
	Explicitly mentioning weak instruments bias / its consequences		10	0.625	3	0.6	5	0.625	2	0.666667	No	No	Yes	Yes	Yes	No	Yes	Yes	No	Yes	Yes	No	Yes	Yes	No	Yes
	Tests
		Proportion of variance explained by SNPs / GRS (R2/pseudo R2 in own study or original GWAS)	11	0.6875	4	0.8	5	0.625	2	0.666667	Yes	Yes	Yes	No	Yes	Yes	No	No	Yes	Yes	Yes	Yes	No	Yes	No	Yes
		First-stage association between SNPs / GRS and exposure + p-value	8	0.5	2	0.4	4	0.5	2	0.666667	No	No	Yes	No	Yes	Yes	Yes	Yes	Yes	No	No	No	No	Yes	No	Yes
		First-stage F-statistic > 10 (and p-value)	14	0.875	4	0.8	8	1	2	0.666667	Yes	No	Yes	Yes	Yes	Yes	Yes	Yes	Yes	Yes	Yes	Yes	Yes	Yes	No	Yes
		Comparison of main estimates with other methods robust to weak instruments (e.g., MR RAPS).	3	0.1875	0	0	1	0.125	2	0.666667	No	No	No	No	No	No	No	No	No	Yes	No	No	No	No	Yes	Yes
		Other a). Correlation between above-average GRS and exposure to test the relevance of the instruments. b). Comparing own results with estimation using a larger GRS which explains 5% of total variation in BMI. c). Reporting first-stage Kleibergen-Paap Wald rk F-statistic. d). Reporting conditional Sanderson-Windmeijer F-statistic for mutivariable one-sample MR analyses. e). Comparison of results w…									a).	b).		c).			c).		d).		e).			f).
	Solutions
		Choosing only GWAS significant SNPs	16	1	5	1	8	1	3	1	Yes	Yes	Yes	Yes**	Yes	Yes	Yes	Yes	Yes	Yes	Yes	Yes	Yes	Yes	Yes	Yes
		Use of GRS*****	14	0.875	4	0.8	8	1	2	0.666667	Yes	Yes	Yes	No	Yes	Yes	Yes	Yes	Yes	Yes	Yes	Yes	Yes	Yes	No	Yes
		Other a). Use of a larger SNP in sensitivity analysis that explains 5% of the variation in exposure. b). Split-sample GWAS using UK Biobank data. c). Excluded genotypes with lower probability and poor imputation quality (both <0.9). d). Excluded variants that did not reach GWAS significance in all strata, or if they were classified as secondary signals within one locus. e). LASSO variable selecti…										a).			c), d).		b).				e).					f).
	Confounding of SNP-outcome associations via observed / unobserved factors (violations of independence assumption)
	Mentioning random allocation at conception		15	0.9375	5	1	7	0.875	3	1	Yes	Yes	Yes	Yes	Yes	Yes	Yes	Yes	Yes	Yes	Yes	Yes	No	Yes	Yes	Yes
	Mentioning confounding via pre-existing factors (year of birth / time of conception, etc.)		6	0.375	2	0.4	3	0.375	1	0.333333	No	Yes	No	Yes	No	Yes	No	Yes	Yes	No	No	No	No	No	No	Yes
	Single issues	Population stratification / ancestral differences	14	0.875	4	0.8	7	0.875	3	1	Yes	No	Yes	Yes	Yes	Yes	Yes	Yes	Yes	Yes	No	Yes	Yes	Yes	Yes	Yes
		Assortative mating	11	0.6875	3	0.6	7	0.875	1	0.333333	Yes	Yes	Yes	No	No	Yes	Yes	Yes	Yes	Yes	No	Yes	Yes	No	No	Yes
		Dynastic effect bias	11	0.6875	2	0.4	6	0.75	3	1	No	Yes	No	No	Yes	Yes	Yes	Yes	Yes	Yes	No	No	Yes	Yes	Yes	Yes
		Geographical stratification	5	0.3125	2	0.4	2	0.25	1	0.333333	No	Yes	No	No	Yes	No	No	No	No	Yes	No	No	Yes	No	No	Yes
		Collider bias	4	0.25	1	0.2	1	0.125	2	0.666667	No	No	Yes	No	No	No	No	No	No	Yes	No	No	No	Yes	No	Yes
		Cohort effects	3	0.1875	0	0	2	0.25	1	0.333333	No	No	No	No	No	No	No	No	Yes	No	No	No	Yes	No	No	Yes
	Tests***
		(Jointly) testing association between SNPs/GRS and observed covariates of the exposure-outcome associations	6	0.375	4	0.8	1	0.125	1	0.333333	Yes	Yes	Yes	Yes	No	No	No	No	No	Yes	No	No	No	No	No	Yes§§§§
		Qualitative comparison of main MR estimates with MR estimates from sensitivity analyses (as reported in "Solutions" below)	8	0.5	2	0.4	5	0.625	1	0.333333	No	Yes	No	Yes (non-genetic instruments)	Yes	Yes	Yes	Yes	Yes	No	No	No	Yes	No	No	Yes
	Solutions***
		Adjustment for principal components	11	0.6875	2	0.4	7	0.875	2	0.666667	No	Yes	No	No	Yes	No	Yes	Yes	Yes	Yes	Yes	Yes	Yes	Yes	No	Yes
		Adjustment for potential confounders of SNP-outcome associations	12	0.75	3	0.6	7	0.875	2	0.666667	Yes	Yes?? (rather SNP-X)	Yes	Yes (mentioned no adjustment)	Yes	Yes	Yes	Yes (also mentioned the selected confounders are commonly adjusted for X-Y association)	Yes	Yes	Yes	Yes	Yes	Yes	No	Yes
		Controlling for parents characteristics (to control for assortative mating)	3	0.1875	3	0.6	0	0	0	0	Yes	Yes	No	Yes	No	No	No	No	No	No	No	No	No	No	No	No
		Ethnically homogeneous population	11	0.6875	4	0.8	6	0.75	1	0.333333	Yes	Yes	Yes	No	Yes	No	Yes	Yes	Yes	Yes	Yes	No	Yes	Yes	No§§	Yes
		Within-family / within-sibling analysis	5	0.3125	1	0.2	3	0.375	1	0.333333	No	Yes	No	No	No	Yes	No	Yes	No	No	No	No	Yes	No	No	Yes
		Exclusion of individuals that were overly genetically related	8	0.5	2	0.4	4	0.5	2	0.666667	No	Yes	No	No	Yes	No	Yes	No	Yes	No	No	Yes	Yes	Yes	No	Yes
		Exclusion of SNPs that are not in Hardy-Weinberg equilibrium	4	0.25	2	0.4	1	0.125	1	0.333333	No	Yes	No	No	Yes	No	No	No	No	No	No	Yes	No	Yes	No	No
		Split-sample analysis	2	0.125	0	0	2	0.25	0	0	No	No	No	No	No	No	Yes	No	No	Yes	No	No	No	No	No	No
		Other 'a). Comparison of stratified analysis using Fisher´s Z-score method. b). BOLT-LMM approach to confirm that results were robust to potential influence of population stratification. c). Converting data of three traits to normal distribution to reduce bias from population stratification. d). Residualising exposure and outcome variables in standard instrumental variable method to address popul…										a).			b), c), d).			g).						e).		f).
	Pleiotropy, Linkage disequilibrium (violations of exclusion restriction)
	Linkage disequilibrium mentioned		8	0.5	2	0.4	4	0.5	2	0.666667	No	No	Yes	Yes	No	No§	No	Yes	Yes	Yes	Yes	No	No	No	Yes	Yes
	Pleiotropy mentioned		16	1	5	1	8	1	3	1	Yes	Yes	Yes	Yes	Yes	Yes	Yes	Yes	Yes	Yes	Yes	Yes	Yes	Yes	Yes	Yes
	Tests****
		MR1: Sargan´s overidentification test	3	0.230769	2	0.4	1	0.125	n.r.	n.r.	Yes	No	No	Yes	No	No	No	No	No	No	Yes	No	No	n.r.	n.r.	n.r.
		MR2: intercept of MR-Egger regression	11	1	n.r.	n.r.	8	1	3	1	n.r.	n.r.	n.r.	n.r.	n.r.	Yes	Yes	Yes	Yes	Yes	Yes	Yes	Yes	Yes	Yes	Yes
		MR2: Cochran`s Q statistic (for heterogeneity)	9	0.818182	n.r.	n.r.	6	0.75	3	1	n.r.	n.r.	n.r.	n.r.	n.r.	Yes	Yes	Yes	Yes	Yes	No	No	Yes	Yes	Yes	Yes
		MR2: Rücker´s Q	2	0.181818	n.r.	n.r.	1	0.125	1	0.333333	n.r.	n.r.	n.r.	n.r.	n.r.	No	No	No	Yes	No	No	No	No	Yes	No	No
		MR2: I2GX (regression dilution statistic)	4	0.363636	n.r.	n.r.	2	0.25	2	0.666667	n.r.	n.r.	n.r.	n.r.	n.r.	Yes	No	Yes	No	No	No	No	No	Yes	Yes	No
		MR2: graphical analysis: leave-one-out analysis (forest plot)	3	0.272727	n.r.	n.r.	2	0.25	1	0.333333	n.r.	n.r.	n.r.	n.r.	n.r.	No	No	No	Yes	Yes	No	No	No	Yes	No	No
		MR2: graphical analysis: single SNPs effects (forest plot)	7	0.636364	n.r.	n.r.	5	0.625	2	0.666667	n.r.	n.r.	n.r.	n.r.	n.r.	Yes	Yes	Yes	No	Yes	No	Yes	No	Yes	No	Yes
		Scatter plots of SNP-outcome / SNP-exposure association (heterogeneity / outliers - with/without multiple estimates)	5	0.3125	1	0.2	2	0.25	2	0.666667	Yes	No	No	No	No	No	No	Yes	No	No	Yes	No	No	Yes	No	Yes
		Graphical analysis of results from main and sensitivity analysis to indicate invalid instruments (using funnel plots, forest plots, qualitative comparison, etc.)	13	0.8125	2	0.4	8	1	3	1	No	Yes	No	No	Yes	Yes	Yes	Yes	Yes	Yes	Yes	Yes	Yes	Yes	Yes	Yes
		Other: a). Estimation of the correlation between each disease-specific GRSs in both the main analyses and within each split in the split-sample analyses to determine whether any of the GRSs has shared genetic information. b). Using RadialMR plots to identify outliers. c). Gene-by-environment interaction to detect and correct for pleiotropy (i.e.,assess the interaction between BMI IV and deprivati…															a).	d).		b).						c).
	Solutions****
		Pleiotropy robust estimates (MR2)
		MR-Egger	11	1	n.r.	n.r.	8	1	3	1	n.r.	n.r.	n.r.	n.r.	n.r.	Yes	Yes	Yes	Yes	Yes	Yes	Yes	Yes	Yes	Yes	Yes
		Penalized/weighted/simple median MR	11	1	n.r.	n.r.	8	1	3	1	n.r.	n.r.	n.r.	n.r.	n.r.	Yes	Yes	Yes	Yes	Yes	Yes	Yes	Yes	Yes	Yes	Yes
		Weighted/simple modal MR	11	1	n.r.	n.r.	8	1	3	1	n.r.	n.r.	n.r.	n.r.	n.r.	Yes	Yes	Yes	Yes	Yes	Yes	Yes	Yes	Yes	Yes	Yes
		MR-Egger with SIMEX correction	2	0.181818	n.r.	n.r.	2	0.25	0	0	n.r.	n.r.	n.r.	n.r.	n.r.	Yes	No	Yes	No	No	No	No	No	No	No	No
		sisVIVE	1	0.0909091	n.r.	n.r.	1	0.125	0	0	n.r.	n.r.	n.r.	n.r.	n.r.	No	No	Yes	No	No	No	No	No	No	No	No
		Multivariable MR	3	0.1875	0	0	1	0.125	2	0.666667	No	No	No	No	No	No	No	No	Yes	No	No	No	No	No	Yes	Yes
		Investigating and excluding SNPs with known pleiotropic effects (literature)	5	0.3125	5	1	0	0	0	0	Yes	Yes	Yes	Yes	Yes	No	No	No	No	No	No	No	No	No	No	No
		Investigating and excluding SNPs with known pleiotropic effects (Phenoscanner)	4	0.25	0	0	3	0.375	1	0.333333	No	No	No	No	No	No	No	Yes	No	No	Yes	Yes	No	No	Yes	No
		Generating a reduced GRS with evidence for less pleiotropy (own study)	2	0.125	1	0.2	1	0.125	0	0	Yes	No	No	No	No	No	No	No	Yes	No	No	No	No	No	No	No
		Searching and excluding SNPs in linkage disequilibrium/selecting independent SNPs	10	0.625	2	0.4	5	0.625	3	1	No	No	Yes	No	Yes	No	Yes	No	Yes	Yes	No	Yes	Yes	Yes	Yes	Yes
		Investigating and excluding outliers	6	0.375	1	0.2	5	0.625	0	0	Yes	No	No	No	No	Yes	No	Yes	Yes	Yes	No	Yes	No	Yes	No	No
		Other a). Comparison of main analysis with non-genetic MR. b). Comparison between genetic and non-genetic IVs. c). Performing MR-RAPS to model balanced pleiotropic effects. d). Gene-by-environment interaction to detect and correct for pleiotropy (i.e.,assess the interaction between BMI IV and deprivation as well as BMI IV and age).										a).		b).											c).	d).
	Further tests and additional analyses
		Assessment of non-linear relationship between exposure and outcome	7	0.4375	2	0.4	4	0.5	1	0.333333	No	Yes	Yes	No	No	Yes	No	Yes	No	No	Yes	No	Yes	No§§§	No	Yes
		Using SNPs from GWAS with non-overlapping populations	7	0.4375	n.r.	n.r.	4	0.5	3	1	n.r.	n.r.	n.r.	n.r.	n.r.	No	Yes	No	No	Yes	No	Yes	Yes	Yes	Yes	Yes
		Mentioning effect of lower statistical power on result estimation and interpretation	9	0.5625	2	0.4	6	0.75	1	0.333333	No	No	No	Yes	Yes	No	Yes	Yes	Yes	Yes	Yes	Yes	No	No	No	Yes
		Other a). Conducting negative controls analyses. b). Computing Bonferroni corrected p-values to adjust for multiple testing. c). Computing I2GX (with or without SIMEX correction) to examine the no measurement error assumption for IVW and MR-Egger method. d). Using density plots and assessing multiple peaks to test the ZEMPA assumption for modal-based MR2. e). Multivariable MR to estimate the pote…															a). b).	c). d).						c).	b).	e)
# Two studies were grouped to MR1 although several types of MR2 sensitivity analyses were conducted. Reasons are limited information on summary statistic used and thorough description of MR2 estimation. Therefore, pleiotropy-robust estimations specific to MR2 analysis (see Solutions to pleiotropy and linkage disequilibrium) were not reported for these two studies.
* Despite a paragraph was dedicated to the relevance assumption, this assumption was not stated in full but only discussed in the context of the paper.
** Only two genes that were related with fat mass were selected.
*** Generally, tests and solutions for invalid instruments (due to a violation of assumption 2 or 3) are reported only under the heading "violations of assumption 3". These tests and solutions can be applied also to violations of assumption 2, and some authors have done this in some cases, but in the context of MR they are mostly applied to assumption 3.
**** The tests and solutions mentioned here are tests/solutions for IV condition 2, i.e. testing a violation due to either assumption 2 or 3 (or both). In the context of MR they are mostly used to investigate the presence of pleiotropy, but in some cases authors interpreted them generally as violations of either one of the two assumptions. To avoid repetitions in the table we present these tests …
***** Using a GRS can be used to improve relevance of the instruments, and to reduce the influence of single pleiotropic SNPs. Some authors report both usages. In order to avoid repetitions in the table, we report this solution only once, under the heading "violation of assumption 1".
§ Linkage disequilibirum discussed in the context of assumption 2.
§§ Homogeneous population only mentioned in SNP-outcome sample.
§§§ Mentioned but did not further investigate non-linearity due to lack of power and low representativeness of the study sample.
§§§§§ Summerized statistics used to assess the association between genetic instrument and observable confounders.
Bold marked studies also performed power calculation
Fragen:
- Hardy weinberg Equilibrium: unsicher zu welche assumptions das passt: jetzt: assumption 1, aber es könnte auch zu ass 2/3 gehören
		Assumption stated/described instead of theoretical disussion
Did they discuss this assumption?
	Applied discussion yes
Assumptions stated	Assumptions stated and applied discussion (4)
Assumptions not stated	Applied discussion (2)
	Definition
1. Only tests / solutions applied (no theoretical and no applied discussion)	Assumption was considered but not explicitly discussed / mentioned
2. Only applied discussion	The assumption was discussed (without theoretical background)
3. Only theoretical discussion	The assumption was discussed only theoretically
4. Theoretical and applied discussion	Theoretical discussion of assumption + applied discussion to their own context
